# Supplementary material for: Characterization of MLST-99 Salmonella Typhimurium and the monophasic variant I:4,[5],12:i:- isolated from Canadian Atlantic coast shellfish
Source: Microbiology (Reading). 2024 May 16;170(4):001456. doi: 10.1099/mic.0.001456 (PMC11256474; doi:10.1099/mic.0.001456)
Supplement: Table S1. [file mic-170-01456-s001.xlsx]

## Sheet: 1A - CFIA Isolates
ND = not detected, short = region deleted, None = no bp difference to S. Typhimurium LT2
Based on alignment to S. Typhimurium LT2
Strain Name	Biosample Number	Enterobase_Uberstrain	SRA	rMLST	MLST	Serological	General Serological	SISTR	SeqSero2 (Enterobase)	Source	fljA	fljB (summarized)	fliC	hin	ydhB	ytfF PMSC	rimK PMSC	fidL PMSC	lpfC 2299delT	ydcX (ortT) PMSC	sthC(ID_sthB?) 1193delC	safB insertion	STM0148 PMSC	sseL (STM2287) insertion	STM2361 G1088A	STM3530 (nicT) Subs	STM3774	umuC pH338Y	STM0278 (tae4)	STM0278 (tai4)	STM0279 (hcp2)	STM0721	STM0722 (plgA)	STM0723	STM1555	STM1556 (NhaC)	STM1557
CFIAFB20140174	SAMN13334530		SRR10859043	1367	19	I 4,5,12:I:-	I 4;[5];12:i:-	I 4;[5];12:i:-		Raw chicken	ND	ND	None	None	No	No	No	No	No	No	No	No	No	No	No	No	No	No	Present	Present	Present	Present	Present	Present	Present	Present	Present
CFIAFB20130209	SAMN13334293		SRR10859141	1367	19	I 4,5,12:I:-	I 4;[5];12:i:-	I 4;[5];12:i:-		Raw chicken	ND	ND	None	None	No	No	No	No	No	No	No	No	No	No	No	No	No	No	Present	Present	Present	Present	Present	Present	Present	Present	Present
CFIAFB20090309	SAMN34570942		SRR24422390	60228	19	I 4,5,12:i:-	I 4;[5];12:i:-	I 4;[5];12:i:-		Raw chicken	ND	ND	None	None	No	No	No	No	No	No	No	No	No	No	No	No	No	No	Present	Present	Present	Present	Present	Present	Present	Present	Present
CFIAFB20140398	SAMN34570982		SRR24422409	1367	19	I 4,5,12:i:-	I 4;[5];12:i:-	I 4;[5];12:i:-		Raw chicken	ND	ND	None	None	No	No	No	No	No	No	No	No	No	No	No	No	No	No	Present	Present	Present	Present	Present	Present	Present	Present	Present
CFIAFB20140179	SAMN13334535		SRR10859118	1367	19	I:4,5,12:I:-	I 4;[5];12:i:-	I 4;[5];12:i:-		Raw chicken	ND	ND	None	None	No	No	No	No	No	No	No	No	No	No	No	No	No	No	Present	Present	Present	Present	Present	Present	Present	Present	Present
CFIAFB20110155	SAMN34570943		SRR24422389	189847	19	I:4,5,12:i:-	I 4;[5];12:i:-	I 4;[5];12:i:-		Poultry premises	ND	ND	None	None	No	No	No	No	No	No	No	No	No	No	No	No	No	No	Present	Present	Present	Present	Present	Present	Present	Present	Present
CFIAFB20180310	SAMN11030271		SRR19879154	3484	19	Not Done	Not Done	I 4;[5];12:i:-		Processed chicken	ND	ND	None	None	No	No	No	No	No	No	No	No	No	No	No	No	No	No	Present	Present	Present	Present	Present	Present	Present	Present	Present
CFIAFB20180309	SAMN13334811		SRR22858596	3484	19	Not Done	Not Done	I 4;[5];12:i:-		Processed chicken	ND	ND	None	None	No	No	No	No	No	No	No	No	No	No	No	No	No	No	Present	Present	Present	Present	Present	Present	Present	Present	Present
CFIAFB20140394	SAMN34570978		SRR24422413	3818	19	Not Done	Not Done	I 4;[5];12:i:-		Raw chicken	ND	ND	None	None	No	No	No	No	No	No	No	No	No	No	No	No	No	No	Present	Present	Present	Present	Present	Present	Present	Present	Present
CFIAFB20140395	SAMN34570979		SRR24422412	1367	19	Not Done	Not Done	I 4;[5];12:i:-		Raw chicken	ND	ND	None	None	No	No	No	No	No	No	No	No	No	No	No	No	No	No	Present	Present	Present	Present	Present	Present	Present	Present	Present
CFIAFB20140399	SAMN34570983		SRR24422408	1367	19	Not Done	Not Done	I 4;[5];12:i:-		Raw chicken	ND	ND	None	None	No	No	No	No	No	No	No	No	No	No	No	No	No	No	Present	Present	Present	Present	Present	Present	Present	Present	Present
CFIAFB20140401	SAMN34570985		SRR24422405	186171	19	Not Done	Not Done	I 4;[5];12:i:-		Raw chicken	ND	ND	None	None	No	No	No	No	No	No	No	No	No	No	No	No	No	No	Present	Present	Present	Present	Present	Present	Present	Present	Present
CFIAFB20120230	SAMN13334091		SRR22857695	3484	19	Typhimurium	Typhimurium	I 4;[5];12:i:-		Walnuts	ND	ND	None	None	No	No	No	No	No	No	No	No	No	No	Yes	No	No	No	Present	Present	Present	Present	Present	Present	Present	Present	Present
CFIAFB20140196	SAMN13334552		SRR22857728	1369	19	Not Done	Not Done	Typhimurium		Fresh Fruit/Veg	None	None	None	None	No	No	No	No	No	No	No	No	No	No	No	No	No	No	Present	Present	Present	Present	Present	Present	Present	Present	Present
CFIAFB20180311	SAMN13334812		SRR22858597	28700	19	Not Done	Not Done	Typhimurium		Processed chicken	None	None	None	None	No	No	No	No	No	No	No	No	No	No	No	No	No	No	Present	Present	Present	Present	Present	Present	Present	Present	Present
CFIAFB20180312	SAMN13334813		SRR22858598	28700	19	Not Done	Not Done	Typhimurium		Processed chicken	None	None	None	None	No	No	No	No	No	No	No	No	No	No	No	No	No	No	Present	Present	Present	Present	Present	Present	Present	Present	Present
CFIAFB20180313	SAMN13334814		SRR22858599	28700	19	Not Done	Not Done	Typhimurium		Processed chicken	None	None	None	None	No	No	No	No	No	No	No	No	No	No	No	No	No	No	Present	Present	Present	Present	Present	Present	Present	Present	Present
CFIAFB20000013	SAMN34570929		SRR24422395	3484	19	Not Done	Not Done	Typhimurium		Poultry premises	None	None	pE260K	None	No	No	No	No	No	No	No	No	No	No	No	No	No	No	Present	Present	Present	Present	Present	Present	Partial deletion	Present	Truncation
CFIAFB20010021	SAMN34570932		SRR24422380	3484	19	Not Done	Not Done	Typhimurium		Poultry premises	None	None	pE260K	None	No	No	No	No	No	No	No	No	No	No	No	No	No	No	Absent	Absent	Absent	Present	Present	Present	Partial deletion	Present	Truncation
CFIAFB20010023	SAMN34570934		SRR24422378	3484	19	Not Done	Not Done	Typhimurium		Poultry premises	None	None	pE260K	None	No	No	No	No	No	No	No	No	No	No	No	No	No	No	Present	Present	Present	Present	Present	Present	Partial deletion	Present	Truncation
CFIAFB20010024	SAMN34570935		SRR24422377	3484	19	Not Done	Not Done	Typhimurium		Poultry premises	None	None	pE260K	None	No	No	No	No	No	No	No	No	No	No	No	No	No	No	Present	Present	Present	Present	Present	Present	Partial deletion	Present	Truncation
CFIAFB20010025	SAMN34570936		SRR24422376	3484	19	Not Done	Not Done	Typhimurium		Poultry premises	None	None	pE260K	None	No	No	No	No	No	No	No	No	No	No	No	No	No	No	Present	Present	Present	Present	Present	Present	Partial deletion	Present	Truncation
CFIAFB20010027	SAMN34570938		SRR24422394	3484	19	Not Done	Not Done	Typhimurium		Poultry premises	None	None	pE260K	None	No	No	No	No	No	No	No	No	No	No	No	No	No	No	Absent	Absent	Absent	Present	Present	Present	Partial deletion	Absent	Truncation
CFIAFB20050016	SAMN34570940		SRR24422392	1369	19	Not Done	Not Done	Typhimurium		Processed chicken	None	None	None	None	No	No	No	No	No	No	No	No	No	No	No	No	No	No	Present	Present	Present	Present	Present	Present	Present	Present	Present
CFIAFB20140391	SAMN34570975		SRR24422416	3484	19	Not Done	Not Done	Typhimurium		Raw chicken	None	None	None	None	No	No	No	No	No	No	No	No	No	No	No	No	No	No	Present	Present	Present	Present	Present	Present	Partial deletion	Present	Truncation
CFIAFB20140393	SAMN34570977		SRR24422414	3484	19	Not Done	Not Done	Typhimurium		Raw chicken	None	None	None	None	No	No	No	No	No	No	No	No	No	No	No	No	No	No	Present	Present	Present	Present	Present	Present	Partial deletion	Present	Truncation
CFIAFB20140397	SAMN34570981		SRR24422410	1328	19	Not Done	Not Done	Typhimurium		Raw chicken	None	None	None	None	No	No	No	No	No	No	No	No	No	No	No	No	No	No	Present	Present	Present	Present	Present	Present	Present	Present	Present
CFIAFB20140402	SAMN34570986		SRR24422404	3484	19	Not Done	Not Done	Typhimurium		Raw chicken	None	None	None	None	No	No	No	No	No	No	No	No	No	No	No	No	No	No	Present	Present	Present	Present	Present	Present	Partial deletion	Present	Truncation
CFIAFB20200139	SAMN34570946		SRR24422386	3595	19	Not Done	Not Done	Typhimurium		Fresh Fruit/Veg	None	None	None	None	No	No	No	No	Yes	No	No	No	No	No	No	No	No	No	Present	Present	Present	Present	Present	Present	Present	Present	Present
CFIAFB19980001	SAMN34570949		SRR24422382	3484	19	Not Done	Not Done	Typhimurium		Unknown	None	None	None	None	No	No	No	No	No	No	No	No	No	No	No	No	No	No	Present	Present	Present	Present	Present	Present	Partial deletion	Present	Truncation
CFIAFB20130185	SAMN13334270		SRR10859063	1369	19	Typhimurium	Typhimurium	Typhimurium		Raw chicken	None	None	None	None	No	No	No	No	No	No	No	No	No	No	No	No	No	No	Present	Present	Present	Partial Deletion	Absent	Truncation	Present	Present	Present
CFIAFB20140122	SAMN13334479		SRR10859064	3484	19	Typhimurium	Typhimurium	Typhimurium		Raw chicken	None	None	None	None	No	No	No	No	No	No	No	No	No	No	No	No	No	No	Present	Present	Present	Present	Present	Present	Partial deletion	Present	Truncation
CFIAFB20140177	SAMN13334533		SRR10859137	3484	19	Typhimurium	Typhimurium	Typhimurium		Raw chicken	None	None	None	None	No	No	No	No	No	No	No	No	No	No	No	No	No	No	Present	Present	Present	Present	Present	Present	Present	Present	Present
CFIAFB20140370	SAMN11030655		SRR19867299	3484	19	Typhimurium	Typhimurium	Typhimurium		Egg Environmental	None	None	None	None	No	No	No	No	Yes	No	No	No	No	No	No	No	No	No	Present	Present	Present	Present	Present	Present	Present	Present	Present
CFIAFB20160208	SAMN11030365		SRR19878724	3484	19	Typhimurium	Typhimurium	Typhimurium		Other-Herbal tea	None	None	None	None	No	No	No	No	No	No	No	No	No	No	Yes	No	No	No	Present	Present	Present	Present	Present	Present	Present	Present	Present
CFIAFB20130146	SAMN13334237		SRR22857562	3484	19	Typhimurium	Typhimurium	Typhimurium		RTE - Meat	None	None	pE260K	None	No	No	No	No	No	No	No	No	No	No	No	No	No	No	Present	Present	Present	Present	Present	Present	Partial deletion	Present	Truncation
CFIAFB20130212	SAMN13334296		SRR10859117	1344	19	I 4,5,12:I:-	I 4;[5];12:i:-	Typhimurium		Raw chicken	None	short	None	None	No	No	No	No	No	No	No	No	No	No	No	No	No	No	Present	Present	Present	Present	Present	Present	Present	Present	Present
CFIAFB20040023	SAMN34570939		SRR24422393	3826	19	Typhimurium	Typhimurium	Typhimurium		Feed	None	None	None	None	No	No	No	No	No	No	No	No	No	No	No	No	No	Yes	Present	Present	Present	Present	Present	Present	Present	Present	Present
CFIAFB20120194	SAMN34570944		SRR24422388	1369	19	Typhimurium	Typhimurium	Typhimurium		Ground beef/trim	None	None	None	None	No	No	No	No	No	No	No	No	No	No	No	No	No	No	Present	Present	Present	Present	Present	Present	Present	Present	Present
CFIAFB20120263	SAMN34570945		SRR24422387	26999	19	Typhimurium	Typhimurium	Typhimurium		Feed	None	None	None	None	No	No	No	No	No	No	No	No	No	No	No	No	No	No	Present	Present	Present	Present	Present	Present	Present	Present	Present
CFIAFB20140159	SAMN34570970		SRR24422400	1344	19	Typhimurium	Typhimurium	Typhimurium		Raw chicken	None	None	None	None	No	No	No	No	No	No	No	No	No	No	No	No	No	No	Present	Present	Present	Present	Present	Present	Present	Present	Present
CFIAFB20140163	SAMN34570971		SRR24422399	3484	19	Typhimurium	Typhimurium	Typhimurium		Raw chicken	None	None	None	None	No	No	No	No	No	No	No	No	No	No	No	No	No	No	Present	Present	Present	Present	Present	Present	Partial deletion	Present	Truncation
CFIAFB20140166	SAMN34570972		SRR24422398	1344	19	Typhimurium	Typhimurium	Typhimurium		Raw chicken	None	None	None	None	No	No	No	No	No	No	No	No	No	No	No	No	No	No	Present	Present	Present	Present	Present	Present	Present	Present	Present
CFIAFB20140167	SAMN34570973		SRR24422397	1344	19	Typhimurium	Typhimurium	Typhimurium		Raw chicken	None	None	None	None	No	No	No	No	No	No	No	No	No	No	No	No	No	No	Present	Present	Present	Present	Present	Present	Present	Present	Present
CFIAFB20140178	SAMN34570974		SRR24422417	1344	19	Typhimurium	Typhimurium	Typhimurium		Raw chicken	None	None	None	None	No	No	No	No	No	No	No	No	No	No	No	No	No	No	Present	Present	Present	Present	Present	Present	Present	Present	Present
CFIAFB20140392	SAMN34570976		SRR24422415	3484	19	Typhimurium	Typhimurium	Typhimurium		Raw chicken	None	None	None	None	No	No	No	No	No	No	No	No	No	No	No	No	No	No	Present	Present	Present	Present	Present	Present	Partial deletion	Present	Truncation
CFIAFB20140130	SAMN13334486		SRR10859059	1369	19	Typhimurium var. Copenhagen	Typhimurium	Typhimurium		Raw chicken	None	None	None	None	No	No	No	No	No	No	No	No	No	No	No	No	No	No	Present	Present	Present	Present	Present	Present	Present	Present	Present
CFIAFB20140117	SAMN13334474		SRR10859060	3484	19	Typhimurium Var. Copenhagen	Typhimurium	Typhimurium		Raw chicken	None	None	pE260K	None	No	No	No	No	No	No	No	No	No	No	No	No	No	No	Present	Present	Present	Partial Deletion	Absent	Truncation	Partial deletion	Present	Truncation
CFIAFB20130228	SAMN13334311		SRR10859061	1369	19	Typhimurium var. Copenhagen	Typhimurium	Typhimurium		Raw chicken	None	None	None	None	No	No	No	No	No	No	No	No	No	No	No	No	No	No	Present	Present	Present	Present	Present	Present	Present	Present	Present
CFIAFB20130222	SAMN13687208		SRR10859062	1369	19	Typhimurium Var. Copenhagen	Typhimurium	Typhimurium		Raw chicken	None	None	None	None	No	No	No	No	No	No	No	No	No	No	No	No	No	No	Present	Present	Present	Present	Present	Present	Present	Present	Present
CFIAFB20130249	SAMN13334332		SRR10859136	3484	19	Typhimurium var. Copenhagen	Typhimurium	Typhimurium		Raw chicken	None	None	None	None	No	No	No	No	No	No	No	No	No	No	No	No	No	No	Present	Present	Present	Present	Present	Present	Partial deletion	Present	Truncation
CFIAFB20150213	SAMN11030510		SRR19867264	3484	19	Typhimurium var. copenhagen	Typhimurium	Typhimurium		Shellfish	None	None	None	None	No	No	No	No	No	No	No, G2399A	No	No	No	Yes	No	No	Yes	Present	Present	Present	Present	Present	Present	Present	Present	Present
CFIAFB20150212	SAMN11030509		SRR19867265	3484	19	Typhimurium var. copenhagen	Typhimurium	Typhimurium		Shellfish	None	None	None	None	No	No	No	No	No	No	No, G2399A	No	No	No	Yes	No	No	Yes	Present	Present	Present	Present	Present	Present	Present	Present	Present
CFIAFB20150220	SAMN11030517		SRR19878743	3484	19	Typhimurium var. copenhagen	Typhimurium	Typhimurium		Shellfish	None	None	None	None	No	No	No	No	No	No	No	No	No	PSMC2	Yes	No	No	No	Present	Present	Present	Present	Present	Present	Present	Present	Present
CFIAFB20150219	SAMN11030516		SRR19878744	3484	19	Typhimurium var. copenhagen	Typhimurium	Typhimurium		Shellfish	None	None	None	None	No	No	No	No	No	No	No	No	No	PSMC2	Yes	No	No	No	Present	Present	Present	Present	Present	Present	Present	Present	Present
CFIAFB20160242	SAMN11030404		SRR19879126	3484	19	Typhimurium var. Copenhagen	Typhimurium	Typhimurium		Shellfish	None	None	None	None	No	No	No	No	No	No	No, G2399A	No	No	No	Yes	No	No	Yes	Present	Present	Present	Present	Present	Present	Present	Present	Present
CFIAFB20130255	SAMN13334333		SRR22857553	3484	19	Typhimurium var. copenhagen	Typhimurium	Typhimurium		Fresh Fruit/Veg	None	None	None	None	No	No	No	No	No	No	No	No	No	PSMC2	Yes	No	No	No	Present	Present	Present	Present	Present	Present	Present	Present	Present
CFIAFB20130256	SAMN13334334		SRR22857555	3484	19	Typhimurium var. copenhagen	Typhimurium	Typhimurium		Fresh Fruit/Veg	None	None	None	None	No	No	No	No	No	No	No	No	No	PSMC2	Yes	No	No	No	Present	Present	Present	Present	Present	Present	Present	Present	Present
CFIAFB20090260	SAMN13333641		SRR22857636	3484	19	Typhimurium var. copenhagen	Typhimurium	Typhimurium		Fresh Fruit/Veg	None	None	None	None	No	No	No	No	No	No	No	No	No	No	No	No	No	No	Present	Present	Present	Present	Present	Present	Present	Present	Present
CFIAFB20090261	SAMN13333642		SRR22857637	3484	19	Typhimurium var. copenhagen	Typhimurium	Typhimurium		Fresh Fruit/Veg	None	None	None	None	No	No	No	No	No	No	No	No	No	No	No	No	No	No	Present	Present	Present	Present	Present	Present	Present	Present	Present
CFIAFB20010022	SAMN34570933		SRR24422379	3484	19	Typhimurium Var. Copenhagen	Typhimurium	Typhimurium		Poultry premises	None	None	pE260K	None	No	No	No	No	No	No	No	No	No	No	No	No	No	No	Present	Present	Present	Present	Present	Present	Partial deletion	Present	Truncation
CFIAFB20130227	SAMN34570964		SRR24422419	1369	19	Typhimurium var. Copenhagen	Typhimurium	Typhimurium		Raw chicken	None	None	None	None	No	No	No	No	No	No	No	No	No	No	No	No	No	No	Present	Present	Present	Present	Present	Present	Present	Present	Present
CFIAFB20130248	SAMN34570965		SRR24422418	1369	19	Typhimurium var. Copenhagen	Typhimurium	Typhimurium		Raw chicken	None	None	None	None	No	No	No	No	No	No	No	No	No	No	No	No	No	No	Present	Present	Present	Present	Present	Present	Present	Present	Present
CFIAFB20140151	SAMN34570969		SRR24422401	1369	19	Typhimurium var. copenhagen	Typhimurium	Typhimurium		Raw chicken	None	None	short 287 bp	None	No	No	No	No	No	No	No	No	No	No	No	No	No	No	Present	Present	Present	Present	Present	Present	Present	Present	Present
CFIAFB20140396	SAMN34570980		SRR24422411	3484	19	Typhimurium Var. Copenhagen	Typhimurium	Typhimurium		Raw chicken	None	None	None	None	No	No	No	No	No	No	No	No	No	No	No	No	No	No	Present	Present	Present	Present	Present	Present	Partial deletion	Present	Truncation
CFIAFB20160239	SAMN11030401		SRR19879130	3484	19	I:ROUGH-O:i:1,2	I ROUGH-O:i:1,2	Typhimurium		Shellfish	None	short	ND	None	No	No	No	No	No	No	No, G2399A	No	No	No	Yes	No	No	Yes	Present	Present	Present	Present	Present	Present	Present	Present	Present
CFIAFB20160238	SAMN11030400		SRR19879131	3484	19	I:ROUGH-O:i:1,2	I ROUGH-O:i:1,2	Typhimurium		Shellfish	None	short	ND	None	No	No	No	No	No	No	No, G2399A	No	No	No	Yes	No	No	Yes	Present	Present	Present	Present	Present	Present	Present	Present	Present
CFIAFB20180398	SAMN13334838		SRR22858461	3484	19	Not Done	Not Done	Typhimurium		Shellfish	None	short	ND	None	No	No	No	No	No	No	No	No	No	PSMC2	Yes	No	No	No	Present	Present	Present	Present	Present	Present	Present	Present	Present
CFIAFB20180399	SAMN13334839		SRR22858462	3484	19	Not Done	Not Done	Typhimurium		Shellfish	None	short	ND	None	No	No	No	No	No	No	No	No	No	PSMC2	Yes	No	No	No	Present	Present	Present	Present	Present	Present	Present	Present	Present
CFIAFB20000014	SAMN34570930		SRR24422384	3484	19	Not Done	Not Done	Typhimurium		Poultry premises	None	short	ND	None	No	No	No	No	No	No	No	No	No	No	No	No	No	No	Present	Present	Present	Present	Present	Present	Partial deletion	Present	Truncation
CFIAFB20000015	SAMN34570931		SRR24422381	3484	19	Not Done	Not Done	Typhimurium		Poultry premises	None	Incomplete	ND	None	No	No	No	No	No	No	No	No	No	No	No	No	No	No	Present	Present	Present	Present	Present	Present	Partial deletion	Present	Truncation
CFIAFB20010026	SAMN34570937		SRR24422375	3484	19	Not Done	Not Done	Typhimurium		Hatchery	None	Incomplete	Multiple contigs	None	No	No	No	No	No	No	No	No	No	No	No	No	No	No	Present	Present	Present	Present	Present	Present	Present	Present	Present
CFIAFB20140112	SAMN13334470		SRR10859138	3484	19	Typhimurium	Typhimurium	Typhimurium		Raw chicken	None	short	None	None	No	No	No	No	No	No	No	No	No	No	No	No	No	No	Present	Present	Present	Present	Present	Present	Partial deletion	Present	Truncation
CFIAFB20130240	SAMN13334323		SRR10859139	3484	19	Typhimurium	Typhimurium	Typhimurium		Raw chicken	None	short	None	None	No	No	No	No	No	No	No	No	No	No	No	No	No	No	Present	Present	Present	Present	Present	Present	Partial deletion	Present	Truncation
CFIAFB20130145	SAMN13334236		SRR22857561	3484	19	Typhimurium	Typhimurium	Typhimurium		RTE - Meat	None	short	ND	None	No	No	No	No	No	No	No	No	No	No	No	No	No	No	Present	Present	Present	Present	Present	Present	Partial deletion	Present	Truncation
CFIAFB20120193	SAMN13334064		SRR22858649	1369	19	Typhimurium	Typhimurium	Typhimurium		Ground beef/trim	None	short	ND	None	No	No	No	No	No	No	No	No	No	No	No	No	No	No	Present	Present	Present	Present	Present	Present	Present	Present	Present
CFIAFB20090308	SAMN34570941		SRR24422391	186164	19	Typhimurium	Typhimurium	Typhimurium		Egg Environmental	None	short	None	None	No	No	No	No	No	No	No	No	No	No	No	No	No	No	Present	Present	Present	Present	Present	Present	Present	Present	Present
CFIAFB20140132	SAMN34570967		SRR24422403	1328	19	Typhimurium	Typhimurium	Typhimurium		Raw chicken	None	C337T (PMSC 113)	None	None	No	No	No	No	No	No	No	No	No	No	No	No	No	No	Present	Present	Present	Present	Present	Present	Present	Present	Present
CFIAFB20140140	SAMN34570968		SRR24422402	3484	19	Typhimurium	Typhimurium	Typhimurium		Raw chicken	None	short	None	None	No	No	No	No	No	No	No	No	No	No	No	No	No	No	Present	Present	Present	Present	Present	Present	Partial deletion	Present	Truncation
CFIAFB20140183	SAMN13334539		SRR10859058	8342	19	Typhimurium var. Copenhagen	Typhimurium	Typhimurium		Raw chicken	None	short	ND	None	No	No	No	No	No	No	No	No	No	No	No	No	No	No	Present	Present	Present	Present	Present	Present	Present	Present	Present
CFIAFB20140110	SAMN13334469		SRR10859135	3484	19	Typhimurium Var. Copenhagen	Typhimurium	Typhimurium		Raw chicken	None	short	ND	None	No	No	No	No	No	No	No	No	No	No	No	No	No	No	Present	Present	Present	Present	Present	Present	Partial deletion	Present	Truncation
CFIAFB20160243	SAMN11030405		SRR19879125	3484	19	Typhimurium var. Copenhagen	Typhimurium	Typhimurium		Shellfish	None	short	ND	None	No	No	No	No	No	No	No, G2399A	No	No	No	Yes	No	No	Yes	Present	Present	Present	Present	Present	Present	Present	Present	Present
CFIAFB20140125	SAMN34570966		SRR24422407	3484	19	Typhimurium var. copenhagen	Typhimurium	Typhimurium		Raw chicken	None	short	None	None	No	No	No	No	No	No	No	No	No	No	No	No	No	No	Present	Present	Present	Present	Present	Present	Partial deletion	Present	Truncation
CFIAFB20140234	SAMN13334587		SRR22858545	1369	34	I 4,12:i:-	I 4;[5];12:i:-	I 4;[5];12:i:-		RTE - Meat	ND	ND	pE260K	Not Found	No	No	No	No	No	No	No	No	No	No	No	No	No	No	Present	Present	Present	Present	Present	Present	Present	Present	Present
CFIAFB20140235	SAMN13334588		SRR22858546	1369	34	I 4,12:i:-	I 4;[5];12:i:-	I 4;[5];12:i:-		RTE - Meat	ND	ND	pE260K	Not Found	No	No	No	No	No	No	No	No	No	No	No	No	No	No	Present	Present	Present	Present	Present	Present	Present	Present	Present
CFIAFB20140400	SAMN34570984		SRR24422406	1369	34	Not Done	Not Done	I 4;[5];12:i:-		Raw chicken	ND	ND	pE260K	Not found	No	No	No	No	No	No	No	No	No	No	No	No	No	No	Present	Present	Present	Present	Present	Present	Present	Present	Present
CFIAFB20160230	SAMN11030393	SAL_OB9281AA	SRR19879136	45529	99	I:4,5,12:i:-	I 4;[5];12:i:-	I 4;[5];12:i:-	Typhimurium	Shellfish	pA46T	None	pE260K	pR140L	Yes	Yes	Yes	Yes	Yes	Yes	No	Yes	Yes	Yes	Yes	Yes	Yes	Yes	Absent	Absent	Absent	Partial Deletion	Absent	Truncation	Partial deletion	Absent	Truncation
CFIAFB20140199	SAMN13334554	SAL_QB2102AA	SRR22858455	7807	99	I ROUGH-O:i:-	I ROUGH-O:i:-	I 4;[5];12:i:-	Typhimurium	Shellfish	pA46T	None	pE260K	pR140L	Yes	Yes	Yes	Yes	Yes	Yes	Yes	Yes	Yes	Yes	Yes	Yes	Yes	Yes	Absent	Absent	Absent	Partial Deletion	Absent	Truncation	Partial deletion	Absent	Truncation
CFIAFB20180327	SAMN10989121	SAL_OB8884AA	SRR19879144	7807	99	Not Done	Not Done	I 4;[5];12:i:-	Typhimurium	Shellfish	pA46T	None	pE260K	pR140L	Yes	Yes	Yes	Yes	Yes	Yes	Yes	Yes	Yes	Yes	Yes	Yes	Yes	Yes	Absent	Absent	Absent	Partial Deletion	Absent	Truncation	Partial deletion	Absent	Truncation
CFIAFB20180395	SAMN10988969	SAL_OB8902AA	SRR19879157	7807	99	Not Done	Not Done	I 4;[5];12:i:-	Typhimurium	Shellfish	pA46T	None	pE260K	pR140L	Yes	Yes	Yes	Yes	Yes	Yes	Yes	Yes	Yes	Yes	Yes	Yes	Yes	Yes	Absent	Absent	Absent	Partial Deletion	Absent	Truncation	Partial deletion	Absent	Truncation
CFIAFB20180393	SAMN10988954		SRR19879159	7807	99	Not Done	Not Done	I 4;[5];12:i:-		Shellfish	pA46T	None	pE260K	pR140L	Yes	Yes	Yes	Yes	Yes	Yes	Yes	Yes	Yes	Yes	Yes	Yes	Yes	Yes	Absent	Absent	Absent	Partial Deletion	Absent	Truncation	Partial deletion	Absent	Truncation
CFIAFB20180392	SAMN10988953		SRR19879160	7807	99	Not Done	Not Done	I 4;[5];12:i:-		Shellfish	pA46T	None	pE260K	pR140L	Yes	Yes	Yes	Yes	Yes	Yes	Yes	Yes	Yes	Yes	Yes	Yes	Yes	Yes	Absent	Absent	Absent	Partial Deletion	Absent	Truncation	Partial deletion	Absent	Truncation
CFIAFB20180390	SAMN10988981	SAL_OB8922AA	SRR19879161	7807	99	Not Done	Not Done	I 4;[5];12:i:-	Typhimurium	Shellfish	pA46T	None	pE260K	pR140L	Yes	Yes	Yes	Yes	Yes	Yes	Yes	Yes	Yes	Yes	Yes	Yes	Yes	Yes	Absent	Absent	Absent	Partial Deletion	Absent	Truncation	Partial deletion	Absent	Truncation
CFIAFB20180368	SAMN10989026	SAL_OB8905AA	SRR19879173	7807	99	Not Done	Not Done	I 4;[5];12:i:-	Typhimurium	Shellfish	pA46T	short	ND	pR140L	Yes	Yes	Yes	Yes	Yes	Yes	Yes	Yes	Yes	Yes	Yes	Yes	Yes	Yes	Absent	Absent	Absent	Partial Deletion	Absent	Truncation	Partial deletion	Absent	Truncation
CFIAFB20180331	SAMN10988998	SAL_OB8887AA	SRR19879183	7807	99	Not Done	Not Done	I 4;[5];12:i:-	Typhimurium	Shellfish	pA46T	None	pE260K	pR140L	Yes	Yes	Yes	Yes	Yes	Yes	Yes	Yes	Yes	Yes	Yes	Yes	Yes	Yes	Absent	Absent	Absent	Partial Deletion	Absent	Truncation	Partial deletion	Absent	Truncation
CFIAFB20180330	SAMN10988997	SAL_OB8901AA	SRR19879184	7807	99	Not Done	Not Done	I 4;[5];12:i:-	Typhimurium	Shellfish	pA46T	None	pE260K	pR140L	Yes	Yes	Yes	Yes	Yes	Yes	Yes	Yes	Yes	Yes	Yes	Yes	Yes	Yes	Absent	Absent	Absent	Partial Deletion	Absent	Truncation	Partial deletion	Absent	Truncation
CFIAFB20180329	SAMN10989123	SAL_OB8886AA	SRR19879185	7807	99	Not Done	Not Done	I 4;[5];12:i:-	Typhimurium	Shellfish	pA46T	None	pE260K	pR140L	Yes	Yes	Yes	Yes	Yes	Yes	Yes	Yes	Yes	Yes	Yes	Yes	Yes	Yes	Absent	Absent	Absent	Partial Deletion	Absent	Truncation	Partial deletion	Absent	Truncation
CFIAFB20180328	SAMN10989122	SAL_QB2892AA	SRR19879186	7807	99	Not Done	Not Done	I 4;[5];12:i:-	Typhimurium	Shellfish	pA46T	None	pE260K	pR140L	Yes	Yes	Yes	Yes	Yes	Yes	Yes	Yes	Yes	Yes	Yes	Yes	Yes	Yes	Absent	Absent	Absent	Partial Deletion	Absent	Truncation	Partial deletion	Absent	Truncation
CFIAFB20190127	SAMN32889714	SAL_QB7689AA	SRR23203915	7807	99	Not Done	Not Done	I 4;[5];12:i:-	Typhimurium	Shellfish	pA46T	short	ND	pR140L	Yes	Yes	Yes	Yes	Yes	Yes	Yes	Yes	Yes	Yes	Yes	Yes	Yes	Yes	Absent	Absent	Absent	Partial Deletion	Absent	Truncation	Partial deletion	Absent	Truncation
CFIAFB20190124	SAMN32889711	SAL_QB7692AA	SRR23203918	7807	99	Not Done	Not Done	I 4;[5];12:i:-	Typhimurium	Shellfish	pA46T	None	pE260K	pR140L	Yes	Yes	Yes	Yes	Yes	Yes	Yes	Yes	Yes	Yes	Yes	Yes	Yes	Yes	Absent	Absent	Absent	Partial Deletion	Absent	Truncation	Partial deletion	Absent	Truncation
CFIAFB20180627	SAMN32889707	SAL_QB7696AA	SRR23203922	7807	99	Not Done	Not Done	I 4;[5];12:i:-	Typhimurium	Shellfish	pA46T	None	pE260K	pR140L	Yes	Yes	Yes	Yes	Yes	Yes	Yes	Yes	Yes	Yes	Yes	Yes	Yes	Yes	Absent	Absent	Absent	Partial Deletion	Absent	Truncation	Partial deletion	Absent	Truncation
CFIAFB20190134	SAMN32889718	SAL_QB7700AA	SRR23203926	7807	99	Not Done	Not Done	I 4;[5];12:i:-	Typhimurium	Shellfish	pA46T	None	pE260K	pR140L	Yes	Yes	Yes	Yes	Yes	Yes	Yes	Yes	Yes	Yes	Yes	Yes	Yes	Yes	Absent	Absent	Absent	Partial Deletion	Absent	Truncation	Partial deletion	Absent	Truncation
CFIAFB20150207	SAMN11030504	SAL_OB8646AA	SRR19867271	7807	99	I 4,5,12:i:-	I 4;[5];12:i:-	Typhimurium	Typhimurium	Shellfish	pA46T	pQ162L	pE260K	pR140L	Yes	Yes	Yes	Yes	Yes	Yes	Yes	Yes	Yes	Yes	Yes	Yes	Yes	Yes	Absent	Absent	Absent	Partial Deletion	Absent	Truncation	Partial deletion	Absent	Truncation
CFIAFB20150206	SAMN11030503	SAL_QB2889AA	SRR19867272	7807	99	I 4,5,12:i:-	I 4;[5];12:i:-	Typhimurium	Typhimurium	Shellfish	pA46T	pQ162L	pE260K	pR140L	Yes	Yes	Yes	Yes	Yes	Yes	Yes	Yes	Yes	Yes	Yes	Yes	Yes	Yes	Absent	Absent	Absent	Partial Deletion	Absent	Truncation	Partial deletion	Absent	Truncation
CFIAFB20140297	SAMN13334642	SAL_QB2145AA	SRR22858534	7807	99	I 4,5,12:i:-	I 4;[5];12:i:-	Typhimurium	Not identified	Shellfish	pA46T	pQ162L	pE260K	pR140L	Yes	Yes	Yes	Yes	Yes	Yes	Yes	Yes	Yes	Yes	Yes	Yes	Yes	Yes	Absent	Absent	Absent	Partial Deletion	Absent	Truncation	Partial deletion	Absent	Truncation
CFIAFB20140298	SAMN13334643	SAL_QB2146AA	SRR22858535	7807	99	I 4,5,12:i:-	I 4;[5];12:i:-	Typhimurium	Typhimurium	Shellfish	pA46T	pQ162L	pE260K	pR140L	Yes	Yes	Yes	Yes	Yes	Yes	Yes	Yes	Yes	Yes	Yes	Yes	Yes	Yes	Absent	Absent	Absent	Partial Deletion	Absent	Truncation	Partial deletion	Absent	Truncation
CFIAFB20150217	SAMN11030514	SAL_OB8648AA	SRR19867260	7807	99	I 4,12:i:-	I 4;[5];12:i:-	Typhimurium	Typhimurium	Shellfish	pA46T	None	pE260K	pR140L	Yes	Yes	Yes	Yes	Yes	Yes	Yes	Yes	Yes	Yes	Yes	Yes	Yes	Yes	Absent	Absent	Absent	Partial Deletion	Absent	Truncation	Partial deletion	Absent	Truncation
CFIAFB20150211	SAMN11030508	SAL_OB8640AA	SRR19867266	7807	99	I 4,12:i:-	I 4;[5];12:i:-	Typhimurium	Typhimurium	Shellfish	pA46T	None	pE260K	pR140L	Yes	Yes	Yes	Yes	Yes	Yes	Yes	Yes	Yes	Yes	Yes	Yes	Yes	Yes	Absent	Absent	Absent	Partial Deletion	Absent	Truncation	Partial deletion	Absent	Truncation
CFIAFB20160236	SAMN11030398	SAL_QB2877AA	SRR19879132	7807	99	I:4,12:i:-	I 4;[5];12:i:-	Typhimurium	Typhimurium	Shellfish	pA46T	short	ND	pR140L	Yes	Yes	Yes	Yes	Yes	Yes	Yes	Yes	Yes	Yes	Yes	Yes	Yes	Yes	Absent	Absent	Absent	Partial Deletion	Absent	Truncation	Partial deletion	Absent	Truncation
CFIAFB20150210	SAMN11030507	SAL_QB2888AA	SRR19867267	7807	99	I 4,12:i:-	I 4;[5];12:i:-	Typhimurium	Typhimurium	Shellfish	pA46T	None	pE260K	pR140L	Yes	Yes	Yes	Yes	Yes	Yes	Yes	Yes	Yes	Yes	Yes	Yes	Yes	Yes	Absent	Absent	Absent	Partial Deletion	Absent	Truncation	Partial deletion	Absent	Truncation
CFIAFB20150209	SAMN11030506	SAL_OB8634AA	SRR19867268	7807	99	I 4,12:i:-	I 4;[5];12:i:-	Typhimurium	Typhimurium	Shellfish	pA46T	None	pE260K	pR140L	Yes	Yes	Yes	Yes	Yes	Yes	Yes	Yes	Yes	Yes	Yes	Yes	Yes	Yes	Absent	Absent	Absent	Partial Deletion	Absent	Truncation	Partial deletion	Absent	Truncation
CFIAFB20150208	SAMN11030505	SAL_OB8643AA	SRR19867270	7807	99	I 4,12:i:-	I 4;[5];12:i:-	Typhimurium	Typhimurium	Shellfish	pA46T	None	pE260K	pR140L	Yes	Yes	Yes	Yes	Yes	Yes	Yes	Yes	Yes	Yes	Yes	Yes	Yes	Yes	Absent	Absent	Absent	Partial Deletion	Absent	Truncation	Partial deletion	Absent	Truncation
CFIAFB20160241	SAMN11030403	SAL_QB2878AA	SRR19879128	7807	99	I:4,5,12:i:-	I 4;[5];12:i:-	Typhimurium	Typhimurium	Shellfish	pA46T	short	ND	pR140L	Yes	Yes	Yes	Yes	Yes	Yes	Yes	Yes	Yes	Yes	Yes	Yes	Yes	Yes	Absent	Absent	Absent	Partial Deletion	Absent	Truncation	Partial deletion	Absent	Truncation
CFIAFB20160149	SAMN11030430	SAL_QB2873AA	SRR19878695	47755	99	I 4,12:i:-	I 4;[5];12:i:-	Typhimurium	Typhimurium	Shellfish	pA46T	None	pE260K	pR140L	Yes	Yes	Yes	Yes	Yes	Yes	Yes	Yes	Yes	Yes	Yes	Yes	Yes	Yes	Absent	Absent	Absent	Partial Deletion	Absent	Truncation	Partial deletion	Absent	Truncation
CFIAFB20160148	SAMN11030429	SAL_OB8654AA	SRR19878696	7807	99	I 4,12:i:-	I 4;[5];12:i:-	Typhimurium	Typhimurium	Shellfish	pA46T	None	pE260K	pR140L	Yes	Yes	Yes	Yes	Yes	Yes	Yes	Yes	Yes	Yes	Yes	Yes	Yes	Yes	Absent	Absent	Absent	Partial Deletion	Absent	Truncation	Partial deletion	Absent	Truncation
CFIAFB20160234	SAMN11030396	SAL_OB8656AA	SRR19879134	7807	99	I:4,5,12:i:-	I 4;[5];12:i:-	Typhimurium	Typhimurium	Shellfish	pA46T	short	ND	pR140L	Yes	Yes	Yes	Yes	Yes	Yes	Yes	Yes	Yes	Yes	Yes	Yes	Yes	Yes	Absent	Absent	Absent	Partial Deletion	Absent	Truncation	Partial deletion	Absent	Truncation
CFIAFB20150231	SAMN11030520	SAL_OB8896AA	SRR19878717	7807	99	I 4,12:i:-	I 4;[5];12:i:-	Typhimurium	Typhimurium	Shellfish	pA46T	None	pE260K	pR140L	Yes	Yes	Yes	Yes	Yes	Yes	Yes	Yes	Yes	Yes	Yes	Yes	Yes	Yes	Absent	Absent	Absent	Partial Deletion	Absent	Truncation	Partial deletion	Absent	Truncation
CFIAFB20150230	SAMN11030519	SAL_OB8893AA	SRR19878718	7807	99	I 4,12:i:-	I 4;[5];12:i:-	Typhimurium	Typhimurium	Shellfish	pA46T	None	pE260K	pR140L	Yes	Yes	Yes	Yes	Yes	Yes	Yes	Yes	Yes	Yes	Yes	Yes	Yes	Yes	Absent	Absent	Absent	Partial Deletion	Absent	Truncation	Partial deletion	Absent	Truncation
CFIAFB20150228	SAMN11030518	SAL_OB8647AA	SRR19878719	7807	99	I 4,12:i:-	I 4;[5];12:i:-	Typhimurium	Typhimurium	Shellfish	pA46T	None	pE260K	pR140L	Yes	Yes	Yes	Yes	Yes	Yes	Yes	Yes	Yes	Yes	Yes	Yes	Yes	Yes	Absent	Absent	Absent	Partial Deletion	Absent	Truncation	Partial deletion	Absent	Truncation
CFIAFB20180326	SAMN10989120	SAL_OB8885AA	SRR19879145	7807	99	Not Done	Not Done	Typhimurium	Typhimurium	Shellfish	pA46T	short	ND	pR140L	Yes	Yes	Yes	Yes	Yes	Yes	Yes	Yes	Yes	Yes	Yes	Yes	Yes	Yes	Absent	Absent	Absent	Partial Deletion	Absent	Truncation	Partial deletion	Absent	Truncation
CFIAFB20180397	SAMN10988971	SAL_OB8925AA	SRR19879155	7807	99	Not Done	Not Done	Typhimurium	Typhimurium	Shellfish	pA46T	short	ND	pR140L	Yes	Yes	Yes	Yes	Yes	Yes	Yes	Yes	Yes	Yes	Yes	Yes	Yes	Yes	Absent	Absent	Absent	Partial Deletion	Absent	Truncation	Partial deletion	Absent	Truncation
CFIAFB20180396	SAMN10988970	SAL_OB8909AA	SRR19879156	7807	99	Not Done	Not Done	Typhimurium	Typhimurium	Shellfish	pA46T	short	ND	pR140L	Yes	Yes	Yes	Yes	Yes	Yes	Yes	Yes	Yes	Yes	Yes	Yes	Yes	Yes	Absent	Absent	Absent	Partial Deletion	Absent	Truncation	Partial deletion	Absent	Truncation
CFIAFB20150240	SAMN11030527	SAL_OB8645AA	SRR19878736	7807	99	I 4,12:i:-	I 4;[5];12:i:-	Typhimurium	Typhimurium	Shellfish	pA46T	None	pE260K	pR140L	Yes	Yes	Yes	Yes	Yes	Yes	Yes	Yes	Yes	Yes	Yes	Yes	Yes	Yes	Absent	Absent	Absent	Partial Deletion	Absent	Truncation	Partial deletion	Absent	Truncation
CFIAFB20180389	SAMN10988980	SAL_OB8919AA	SRR19879162	7807	99	Not Done	Not Done	Typhimurium	Typhimurium	Shellfish	pA46T	short	ND	pR140L	Yes	Yes	Yes	Yes	Yes	Yes	Yes	Yes	Yes	Yes	Yes	Yes	Yes	Yes	Absent	Absent	Absent	Partial Deletion	Absent	Truncation	Partial deletion	Absent	Truncation
CFIAFB20150238	SAMN11030526	SAL_QB2884AA	SRR19878737	7807	99	I 4,12:i:-	I 4;[5];12:i:-	Typhimurium	Typhimurium	Shellfish	pA46T	None	pE260K	pR140L	Yes	Yes	Yes	Yes	Yes	Yes	Yes	Yes	Yes	Yes	Yes	Yes	Yes	Yes	Absent	Absent	Absent	Partial Deletion	Absent	Truncation	Partial deletion	Absent	Truncation
CFIAFB20150237	SAMN11030525	SAL_QB2885AA	SRR19878738	7807	99	I 4,12:i:-	I 4;[5];12:i:-	Typhimurium	Typhimurium	Shellfish	pA46T	None	pE260K	pR140L	Yes	Yes	Yes	Yes	Yes	Yes	Yes	Yes	Yes	Yes	Yes	Yes	Yes	Yes	Absent	Absent	Absent	Partial Deletion	Absent	Truncation	Partial deletion	Absent	Truncation
CFIAFB20150235	SAMN11030524	SAL_QB2886AA	SRR19878739	7807	99	I 4,12:i:-	I 4;[5];12:i:-	Typhimurium	Typhimurium	Shellfish	pA46T	None	pE260K	pR140L	Yes	Yes	Yes	Yes	Yes	Yes	Yes	Yes	Yes	Yes	Yes	Yes	Yes	Yes	Absent	Absent	Absent	Partial Deletion	Absent	Truncation	Partial deletion	Absent	Truncation
CFIAFB20150234	SAMN11030523	SAL_OB8650AA	SRR19878740	7807	99	I 4,12:i:-	I 4;[5];12:i:-	Typhimurium	Typhimurium	Shellfish	pA46T	None	pE260K	pR140L	Yes	Yes	Yes	Yes	Yes	Yes	Yes	Yes	Yes	Yes	Yes	Yes	Yes	Yes	Absent	Absent	Absent	Partial Deletion	Absent	Truncation	Partial deletion	Absent	Truncation
CFIAFB20160215	SAMN11030381	SAL_QB2881AA	SRR19879100	7807	99	I 4,12:i:-	I 4;[5];12:i:-	Typhimurium	Typhimurium	Shellfish	pA46T	None	pE260K	pR140L	Yes	Yes	Yes	Yes	Yes	Yes	Yes	Yes	Yes	Yes	Yes	Yes	Yes	Yes	Absent	Absent	Absent	Partial Deletion	Absent	Truncation	Partial deletion	Absent	Truncation
CFIAFB20160216	SAMN11030382	SAL_OB8663AA	SRR19879121	7807	99	I 4,12:i:-	I 4;[5];12:i:-	Typhimurium	Typhimurium	Shellfish	pA46T	None	pE260K	pR140L	Yes	Yes	Yes	Yes	Yes	Yes	Yes	Yes	Yes	Yes	Yes	Yes	Yes	Yes	Absent	Absent	Absent	Partial Deletion	Absent	Truncation	Partial deletion	Absent	Truncation
CFIAFB20140227	SAMN13334580	SAL_QB2126AA	SRR22858494	7807	99	I 4,12:i:-	I 4;[5];12:i:-	Typhimurium	Typhimurium	Shellfish	pA46T	None	pE260K	pR140L	Yes	Yes	Yes	Yes	Yes	Yes	Yes	Yes	Yes	Yes	Yes	Yes	Yes	Yes	Absent	Absent	Absent	Partial Deletion	Absent	Truncation	Partial deletion	Absent	Truncation
CFIAFB20150239	SAMN13334681	SAL_QB2134AA	SRR22858503	7807	99	I 4,12:i:-	I 4;[5];12:i:-	Typhimurium	Typhimurium	Shellfish	pA46T	None	pE260K	pR140L	Yes	Yes	Yes	Yes	Yes	Yes	Yes	Yes	Yes	Yes	Yes	Yes	Yes	Yes	Absent	Absent	Absent	Partial Deletion	Absent	Truncation	Partial deletion	Absent	Truncation
CFIAFB20180366	SAMN10989024	SAL_OB8932AA	SRR19879175	7807	99	Not Done	Not Done	Typhimurium	Typhimurium	Shellfish	pA46T	short	ND	pR140L	Yes	Yes	Yes	Yes	Yes	Yes	Yes	Yes	Yes	Yes	Yes	Yes	Yes	Yes	Absent	Absent	Absent	Partial Deletion	Absent	Truncation	Partial deletion	Absent	Truncation
CFIAFB20180365	SAMN10989023	SAL_OB8934AA	SRR19879177	7807	99	Not Done	Not Done	Typhimurium	Typhimurium	Shellfish	pA46T	short	ND	pR140L	Yes	Yes	Yes	Yes	Yes	Yes	Yes	Yes	Yes	Yes	Yes	Yes	Yes	Yes	Absent	Absent	Absent	Partial Deletion	Absent	Truncation	Partial deletion	Absent	Truncation
CFIAFB20180364	SAMN10989022	SAL_OB8933AA	SRR19879178	7807	99	Not Done	Not Done	Typhimurium	Typhimurium	Shellfish	pA46T	short	ND	pR140L	Yes	Yes	Yes	Yes	Yes	Yes	Yes	Yes	Yes	Yes	Yes	Yes	Yes	Yes	Absent	Absent	Absent	Partial Deletion	Absent	Truncation	Partial deletion	Absent	Truncation
CFIAFB20150229	SAMN13334679	SAL_QB2135AA	SRR22858506	7807	99	I 4,12:i:-	I 4;[5];12:i:-	Typhimurium	Not identified	Shellfish	pA46T	None	pE260K	pR140L	Yes	Yes	Yes	Yes	Yes	Yes	Yes	Yes	Yes	Yes	Yes	Yes	Yes	Yes	Absent	Absent	Absent	Partial Deletion	Absent	Truncation	Partial deletion	Absent	Truncation
CFIAFB20140266	SAMN13334618	SAL_QB2149AA	SRR22858538	7807	99	I 4,12:i:-	I 4;[5];12:i:-	Typhimurium	Typhimurium	Shellfish	pA46T	None	pE260K	pR140L	Yes	Yes	Yes	Yes	Yes	Yes	Yes	Yes	Yes	Yes	Yes	Yes	Yes	Yes	Absent	Absent	Absent	Partial Deletion	Absent	Truncation	Partial deletion	Absent	Truncation
CFIAFB20180343	SAMN10989003	SAL_OB8918AA	SRR19879181	7807	99	Not Done	Not Done	Typhimurium	Typhimurium	Shellfish	pA46T	short	ND	pR140L	Yes	Yes	Yes	Yes	Yes	Yes	Yes	Yes	Yes	Yes	Yes	Yes	Yes	Yes	Absent	Absent	Absent	Partial Deletion	Absent	Truncation	Partial deletion	Absent	Truncation
CFIAFB20140267	SAMN13334619	SAL_QB2151AA	SRR22858540	7807	99	I 4,12:i:-	I 4;[5];12:i:-	Typhimurium	Typhimurium	Shellfish	pA46T	None	pE260K	pR140L	Yes	Yes	Yes	Yes	Yes	Yes	Yes	Yes	Yes	Yes	Yes	Yes	Yes	Yes	Absent	Absent	Absent	Partial Deletion	Absent	Truncation	Partial deletion	Absent	Truncation
CFIAFB20140226	SAMN13334579	SAL_QB2160AA	SRR22858549	7807	99	I 4,12:i:-	I 4;[5];12:i:-	Typhimurium	Typhimurium	Shellfish	pA46T	None	pE260K	pR140L	Yes	Yes	Yes	Yes	Yes	Yes	Yes	Yes	Yes	Yes	Yes	Yes	Yes	Yes	Absent	Absent	Absent	Partial Deletion	Absent	Truncation	Partial deletion	Absent	Truncation
CFIAFB20150216	SAMN11030513	SAL_OB8649AA	SRR19867261	7807	99	I 4,5,12:i:-	I 4;[5];12:i:-	Typhimurium	Typhimurium	Shellfish	pA46T	None	pE260K	pR140L	Yes	Yes	Yes	Yes	Yes	Yes	Yes	Yes	Yes	Yes	Yes	Yes	Yes	Yes	Absent	Absent	Absent	Partial Deletion	Absent	Truncation	Partial deletion	Absent	Truncation
CFIAFB20180400	SAMN13334840	SAL_QB2106AA	SRR22858459	7807	99	Not Done	Not Done	Typhimurium	Typhimurium	Shellfish	pA46T	short	ND	pR140L	Yes	Yes	Yes	Yes	Yes	Yes	Yes	Yes	Yes	Yes	Yes	Yes	Yes	Yes	Absent	Absent	Absent	Partial Deletion	Absent	Truncation	Partial deletion	Absent	Truncation
CFIAFB20150215	SAMN11030512	SAL_QB2887AA	SRR19867262	7807	99	I 4,5,12:i:-	I 4;[5];12:i:-	Typhimurium	Typhimurium	Shellfish	pA46T	None	pE260K	pR140L	Yes	Yes	Yes	Yes	Yes	Yes	Yes	Yes	Yes	Yes	Yes	Yes	Yes	Yes	Absent	Absent	Absent	Partial Deletion	Absent	Truncation	Partial deletion	Absent	Truncation
CFIAFB20150214	SAMN11030511	SAL_OB8633AA	SRR19867263	7807	99	I 4,5,12:i:-	I 4;[5];12:i:-	Typhimurium	Typhimurium	Shellfish	pA46T	None	pE260K	pR140L	Yes	Yes	Yes	Yes	Yes	Yes	Yes	Yes	Yes	Yes	Yes	Yes	Yes	Yes	Absent	Absent	Absent	Partial Deletion	Absent	Truncation	Partial deletion	Absent	Truncation
CFIAFB20150204	SAMN11030502	SAL_OB8637AA	SRR19867273	7807	99	I 4,5,12:i:-	I 4;[5];12:i:-	Typhimurium	Typhimurium	Shellfish	pA46T	None	pE260K	pR140L	Yes	Yes	Yes	Yes	Yes	Yes	Yes	Yes	Yes	Yes	Yes	Yes	Yes	Yes	Absent	Absent	Absent	Partial Deletion	Absent	Truncation	Partial deletion	Absent	Truncation
CFIAFB20150203	SAMN11030501	SAL_QB2890AA	SRR19867274	7807	99	I 4,5,12:i:-	I 4;[5];12:i:-	Typhimurium	Typhimurium	Shellfish	pA46T	None	pE260K	pR140L	Yes	Yes	Yes	Yes	Yes	Yes	Yes	Yes	Yes	Yes	Yes	Yes	Yes	Yes	Absent	Absent	Absent	Partial Deletion	Absent	Truncation	Partial deletion	Absent	Truncation
CFIAFB20190126	SAMN32889713	SAL_QB7690AA	SRR23203916	7807	99	Not Done	Not Done	Typhimurium	Typhimurium	Shellfish	pA46T	short	ND	pR140L	Yes	Yes	Yes	Yes	Yes	Yes	Yes	Yes	Yes	Yes	Yes	Yes	Yes	Yes	Absent	Absent	Absent	Partial Deletion	Absent	Truncation	Partial deletion	Absent	Truncation
CFIAFB20190125	SAMN32889712	SAL_QB7691AA	SRR23203917	7807	99	Not Done	Not Done	Typhimurium	Typhimurium	Shellfish	pA46T	short	ND	pR140L	Yes	Yes	Yes	Yes	Yes	Yes	Yes	Yes	Yes	Yes	Yes	Yes	Yes	Yes	Absent	Absent	Absent	Partial Deletion	Absent	Truncation	Partial deletion	Absent	Truncation
CFIAFB20190121	SAMN32889710	SAL_QB7693AA	SRR23203919	7807	99	Not Done	Not Done	Typhimurium	Typhimurium	Shellfish	pA46T	short	ND	pR140L	Yes	Yes	Yes	Yes	Yes	Yes	Yes	Yes	Yes	Yes	Yes	Yes	Yes	Yes	Absent	Absent	Absent	Partial Deletion	Absent	Truncation	Partial deletion	Absent	Truncation
CFIAFB20190120	SAMN32889709	SAL_QB7694AA	SRR23203920	7807	99	Not Done	Not Done	Typhimurium	Typhimurium	Shellfish	pA46T	short	ND	pR140L	Yes	Yes	Yes	Yes	Yes	Yes	Yes	Yes	Yes	Yes	Yes	Yes	Yes	Yes	Absent	Absent	Absent	Partial Deletion	Absent	Truncation	Partial deletion	Absent	Truncation
CFIAFB20150202	SAMN11030500	SAL_OB8141AA	SRR19867275	7807	99	I 4,5,12:i:-	I 4;[5];12:i:-	Typhimurium	Typhimurium	Shellfish	pA46T	None	pE260K	pR140L	Yes	Yes	Yes	Yes	Yes	Yes	Yes	Yes	Yes	Yes	Yes	Yes	Yes	Yes	Absent	Absent	Absent	Partial Deletion	Absent	Truncation	Partial deletion	Absent	Truncation
CFIAFB20150201	SAMN11030499	SAL_OB9291AA	SRR19867276	58443	99	I 4,5,12:i:-	I 4;[5];12:i:-	Typhimurium	Typhimurium	Shellfish	pA46T	None	pE260K	pR140L	Yes	Yes	Yes	Yes	Yes	Yes	Yes	Yes	Yes	Yes	Yes	Yes	Yes	Yes	Absent	Absent	Absent	Partial Deletion	Absent	Truncation	Partial deletion	Absent	Truncation
CFIAFB20150200	SAMN11030498	SAL_OB9289AA	SRR19867277	58443	99	I 4,5,12:i:-	I 4;[5];12:i:-	Typhimurium	Typhimurium	Shellfish	pA46T	None	pE260K	pR140L	Yes	Yes	Yes	Yes	Yes	Yes	Yes	Yes	Yes	Yes	Yes	Yes	Yes	Yes	Absent	Absent	Absent	Partial Deletion	Absent	Truncation	Partial deletion	Absent	Truncation
CFIAFB20150233	SAMN11030522	SAL_OB8894AA	SRR19878741	7807	99	I 4,5,12:i:-	I 4;[5];12:i:-	Typhimurium	Typhimurium	Shellfish	pA46T	None	pE260K	pR140L	Yes	Yes	Yes	Yes	Yes	Yes	Yes	Yes	Yes	Yes	Yes	Yes	Yes	Yes	Absent	Absent	Absent	Partial Deletion	Absent	Truncation	Partial deletion	Absent	Truncation
CFIAFB20150232	SAMN11030521	SAL_OB8895AA	SRR19878742	7807	99	I 4,5,12:i:-	I 4;[5];12:i:-	Typhimurium	Typhimurium	Shellfish	pA46T	None	pE260K	pR140L	Yes	Yes	Yes	Yes	Yes	Yes	Yes	Yes	Yes	Yes	Yes	Yes	Yes	Yes	Absent	Absent	Absent	Partial Deletion	Absent	Truncation	Partial deletion	Absent	Truncation
CFIAFB20160226	SAMN11030389	SAL_OB8658AA	SRR19879081	7807	99	I 4,5,12:i:-	I 4;[5];12:i:-	Typhimurium	Typhimurium	Shellfish	pA46T	None	pE260K	pR140L	Yes	Yes	Yes	Yes	Yes	Yes	Yes	Yes	Yes	Yes	Yes	Yes	Yes	Yes	Absent	Absent	Absent	Partial Deletion	Absent	Truncation	Partial deletion	Absent	Truncation
CFIAFB20190130	SAMN32889715	SAL_QB7703AA	SRR23203929	7807	99	Not Done	Not Done	Typhimurium	Typhimurium	Shellfish	pA46T	short	ND	pR140L	Yes	Yes	Yes	Yes	Yes	Yes	Yes	Yes	Yes	Yes	Yes	Yes	Yes	Yes	Absent	Absent	Absent	Partial Deletion	Absent	Truncation	Partial deletion	Absent	Truncation
CFIAFB20160225	SAMN11030388	SAL_OB8906AA	SRR19879082	7807	99	I 4,5,12:i:-	I 4;[5];12:i:-	Typhimurium	Typhimurium	Shellfish	pA46T	None	pE260K	pR140L	Yes	Yes	Yes	Yes	Yes	Yes	Yes	Yes	Yes	Yes	Yes	Yes	Yes	Yes	Absent	Absent	Absent	Partial Deletion	Absent	Truncation	Partial deletion	Absent	Truncation
CFIAFB20160214	SAMN11030380	SAL_OB8891AA	SRR19879127	7807	99	I 4,5,12:i:-	I 4;[5];12:i:-	Typhimurium	Typhimurium	Shellfish	pA46T	None	pE260K	pR140L	Yes	Yes	Yes	Yes	Yes	Yes	Yes	Yes	Yes	Yes	Yes	Yes	Yes	Yes	Absent	Absent	Absent	Partial Deletion	Absent	Truncation	Partial deletion	Absent	Truncation
CFIAFB20160231	SAMN11030394	SAL_QB2879AA	SRR19879135	45529	99	I 4,5,12:i:-	I 4;[5];12:i:-	Typhimurium	Typhimurium	Shellfish	pA46T	None	pE260K	pR140L	Yes	Yes	Yes	Yes	Yes	Yes	Yes	Yes	Yes	Yes	Yes	Yes	Yes	Yes	Absent	Absent	Absent	Partial Deletion	Absent	Truncation	Partial deletion	Absent	Truncation
CFIAFB20160213	SAMN11030379	SAL_OB8890AA	SRR19879138	7807	99	I 4,5,12:i:-	I 4;[5];12:i:-	Typhimurium	Typhimurium	Shellfish	pA46T	None	pE260K	pR140L	Yes	Yes	Yes	Yes	Yes	Yes	Yes	Yes	Yes	Yes	Yes	Yes	Yes	Yes	Absent	Absent	Absent	Partial Deletion	Absent	Truncation	Partial deletion	Absent	Truncation
CFIAFB20110117	SAMN13333973	SAL_QB2178AA	SRR22857649	7807	99	I 4,5,12:i:-	I 4;[5];12:i:-	Typhimurium	Typhimurium	Shellfish	pA46T	None	pE260K	pR140L	Yes	Yes	Yes	Yes	Yes	Yes	Yes	Yes	Yes	Yes	Yes	Yes	Yes	Yes	Absent	Absent	Absent	Partial Deletion	Absent	Truncation	Partial deletion	Absent	Truncation
CFIAFB20110116	SAMN13333972	SAL_QB2179AA	SRR22857650	7807	99	I 4,5,12:i:-	I 4;[5];12:i:-	Typhimurium	Typhimurium	Shellfish	pA46T	None	pE260K	pR140L	Yes	Yes	Yes	Yes	Yes	Yes	Yes	Yes	Yes	Yes	Yes	Yes	Yes	Yes	Absent	Absent	Absent	Partial Deletion	Absent	Truncation	Partial deletion	Absent	Truncation
CFIAFB20150205	SAMN13334677	SAL_QB2136AA	SRR22858510	7807	99	I 4,5,12:i:-	I 4;[5];12:i:-	Typhimurium	Typhimurium	Shellfish	pA46T	None	pE260K	pR140L	Yes	Yes	Yes	Yes	Yes	Yes	Yes	Yes	Yes	Yes	Yes	Yes	Yes	Yes	Absent	Absent	Absent	Partial Deletion	Absent	Truncation	Partial deletion	Absent	Truncation
CFIAFB20140264	SAMN13334616	SAL_QB2152AA	SRR22858541	7807	99	I 4,5,12:i:-	I 4;[5];12:i:-	Typhimurium	Typhimurium	Shellfish	pA46T	None	pE260K	pR140L	Yes	Yes	Yes	Yes	Yes	Yes	Yes	Yes	Yes	Yes	Yes	Yes	Yes	Yes	Absent	Absent	Absent	Partial Deletion	Absent	Truncation	Partial deletion	Absent	Truncation
CFIAFB20140265	SAMN13334617	SAL_QB2153AA	SRR22858542	7807	99	I 4,5,12:i:-	I 4;[5];12:i:-	Typhimurium	Not identified	Shellfish	pA46T	None	pE260K	pR140L	Yes	Yes	Yes	Yes	Yes	Yes	Yes	Yes	Yes	Yes	Yes	Yes	Yes	Yes	Absent	Absent	Absent	Partial Deletion	Absent	Truncation	Partial deletion	Absent	Truncation
CFIAFB20140262	SAMN13334614	SAL_QB2154AA	SRR22858543	7807	99	I 4,5,12:i:-	I 4;[5];12:i:-	Typhimurium	Typhimurium	Shellfish	pA46T	None	pE260K	pR140L	Yes	Yes	Yes	Yes	Yes	Yes	Yes	Yes	Yes	Yes	Yes	Yes	Yes	Yes	Absent	Absent	Absent	Partial Deletion	Absent	Truncation	Partial deletion	Absent	Truncation
CFIAFB20140263	SAMN13334615	SAL_QB2155AA	SRR22858544	7807	99	I 4,5,12:i:-	I 4;[5];12:i:-	Typhimurium	Not identified	Shellfish	pA46T	None	pE260K	pR140L	Yes	Yes	Yes	Yes	Yes	Yes	Yes	Yes	Yes	Yes	Yes	Yes	Yes	Yes	Absent	Absent	Absent	Partial Deletion	Absent	Truncation	Partial deletion	Absent	Truncation
CFIAFB20160147	SAMN11030414	SAL_QB2874AA	SRR19878697	47755	99	I:4,12:i:-	I 4;[5];12:i:-	Typhimurium	Typhimurium	Shellfish	pA46T	None	pE260K	pR140L	Yes	Yes	Yes	Yes	Yes	Yes	Yes	Yes	Yes	Yes	Yes	Yes	Yes	Yes	Absent	Absent	Absent	Partial Deletion	Absent	Truncation	Partial deletion	Absent	Truncation
CFIAFB20160146	SAMN11030413	SAL_OB8659AA	SRR19878698	7807	99	I:4,12:i:-	I 4;[5];12:i:-	Typhimurium	Typhimurium	Shellfish	pA46T	None	pE260K	pR140L	Yes	Yes	Yes	Yes	Yes	Yes	Yes	Yes	No	Yes	Yes	Yes	Yes	Yes	Absent	Absent	Absent	Partial Deletion	Absent	Truncation	Partial deletion	Absent	Truncation
CFIAFB20160245	SAMN11030407	SAL_OB8876AA	SRR19879107	7807	99	I:4,12:i:-	I 4;[5];12:i:-	Typhimurium	Typhimurium	Shellfish	pA46T	None	pE260K	pR140L	Yes	Yes	Yes	Yes	Yes	Yes	Yes	Yes	Yes	Yes	Yes	Yes	Yes	Yes	Absent	Absent	Absent	Partial Deletion	Absent	Truncation	Partial deletion	Absent	Truncation
CFIAFB20170205	SAMN10989304	SAL_QB2902AA	SRR19879112	7807	99	I:4,12:i:-	I 4;[5];12:i:-	Typhimurium	Typhimurium	Shellfish	pA46T	None	pE260K	pR140L	Yes	Yes	Yes	Yes	Yes	Yes	Yes	Yes	Yes	Yes	Yes	Yes	Yes	Yes	Absent	Absent	Absent	Partial Deletion	Absent	Truncation	Partial deletion	Absent	Truncation
CFIAFB20170204	SAMN10989303	SAL_QB2903AA	SRR19879113	7807	99	I:4,12:i:-	I 4;[5];12:i:-	Typhimurium	Typhimurium	Shellfish	pA46T	None	pE260K	pR140L	Yes	Yes	Yes	Yes	Yes	Yes	Yes	Yes	Yes	Yes	Yes	Yes	Yes	Yes	Absent	Absent	Absent	Partial Deletion	Absent	Truncation	Partial deletion	Absent	Truncation
CFIAFB20170194	SAMN10989277	SAL_OB8880AA	SRR19879114	7807	99	I:4,12:i:-	I 4;[5];12:i:-	Typhimurium	Typhimurium	Shellfish	pA46T	None	pE260K	pR140L	Yes	Yes	Yes	Yes	Yes	Yes	Yes	Yes	Yes	Yes	Yes	Yes	Yes	Yes	Absent	Absent	Absent	Partial Deletion	Absent	Truncation	Partial deletion	Absent	Truncation
CFIAFB20170193	SAMN10989276	SAL_QB2872AA	SRR19879115	7807	99	I:4,12:i:-	I 4;[5];12:i:-	Typhimurium	Typhimurium	Shellfish	pA46T	None	pE260K	pR140L	Yes	Yes	Yes	Yes	Yes	Yes	Yes	Yes	Yes	Yes	Yes	Yes	Yes	Yes	Absent	Absent	Absent	Partial Deletion	Absent	Truncation	Partial deletion	Absent	Truncation
CFIAFB20160244	SAMN11030406	SAL_OB8875AA	SRR19879124	7807	99	I:4,12:i:-	I 4;[5];12:i:-	Typhimurium	Typhimurium	Shellfish	pA46T	None	pE260K	pR140L	Yes	Yes	Yes	Yes	Yes	Yes	Yes	Yes	Yes	Yes	Yes	Yes	Yes	Yes	Absent	Absent	Absent	Partial Deletion	Absent	Truncation	Partial deletion	Absent	Truncation
CFIAFB20160232	SAMN13334729	SAL_QB2114AA	SRR22858475	7807	99	I:4,12:i:-	I 4;[5];12:i:-	Typhimurium	Typhimurium	Shellfish	pA46T	None	pE260K	pR140L	Yes	Yes	Yes	Yes	Yes	Yes	Yes	Yes	Yes	Yes	Yes	Yes	Yes	Yes	Absent	Absent	Absent	Partial Deletion	Absent	Truncation	Partial deletion	Absent	Truncation
CFIAFB20160237	SAMN11030399	SAL_QB2115AA	SRR22858477	7807	99	I:4,12:i:-	I 4;[5];12:i:-	Typhimurium	Typhimurium	Shellfish	pA46T	None	pE260K	pR140L	Yes	Yes	Yes	Yes	Yes	No	Yes	Yes	Yes	Yes	Yes	Yes	Yes	Yes	Absent	Absent	Absent	Partial Deletion	Absent	Truncation	Partial deletion	Absent	Truncation
CFIAFB20160145	SAMN11030409	SAL_QB2875AA	SRR19878699	7807	99	I:4,5,12:i:-	I 4;[5];12:i:-	Typhimurium	Typhimurium	Shellfish	pA46T	None	pE260K	pR140L	Yes	Yes	Yes	Yes	Yes	Yes	Yes	Yes	Yes	Yes	Yes	Yes	Yes	Yes	Absent	Absent	Absent	Partial Deletion	Absent	Truncation	Partial deletion	Absent	Truncation
CFIAFB20160240	SAMN11030402	SAL_OB8653AA	SRR19879129	7807	99	I:4,5,12:i:-	I 4;[5];12:i:-	Typhimurium	Typhimurium	Shellfish	pA46T	None	pE260K	pR140L	Yes	Yes	Yes	Yes	Yes	Yes	Yes	Yes	Yes	Yes	Yes	Yes	Yes	Yes	Absent	Absent	Absent	Partial Deletion	Absent	Truncation	Partial deletion	Absent	Truncation
CFIAFB20160235	SAMN11030397	SAL_QB2876AA	SRR19879133	7807	99	I:4,5,12:i:-	I 4;[5];12:i:-	Typhimurium	Typhimurium	Shellfish	pA46T	None	pE260K	pR140L	Yes	Yes	Yes	Yes	Yes	Yes	Yes	Yes	Yes	Yes	Yes	Yes	Yes	Yes	Absent	Absent	Absent	Partial Deletion	Absent	Truncation	Partial deletion	Absent	Truncation
CFIAFB20160246	SAMN11030408	SAL_OB8660AA	SRR19879106	7807	99	I:ROUGH-O:-:-	I ROUGH-O:-:-	Typhimurium	Typhimurium	Shellfish	pA46T	None	pE260K	pR140L	Yes	Yes	Yes	Yes	Yes	Yes	Yes	Yes	Yes	Yes	Yes	Yes	Yes	Yes	Absent	Absent	Absent	Partial Deletion	Absent	Truncation	Partial deletion	Absent	Truncation
CFIAFB20160227	SAMN11030390	SAL_OB8889AA	SRR19879080	7807	99	I ROUGH-O:i:-	I ROUGH-O:i:-	Typhimurium	Typhimurium	Shellfish	pA46T	None	pE260K	pR140L	Yes	Yes	Yes	Yes	Yes	Yes	Yes	Yes	Yes	Yes	Yes	Yes	Yes	Yes	Absent	Absent	Absent	Partial Deletion	Absent	Truncation	Partial deletion	Absent	Truncation
CFIAFB20160228	SAMN11030391	SAL_QB2880AA	SRR19879137	7807	99	I ROUGH-O:i:-	I ROUGH-O:i:-	Typhimurium	Typhimurium	Shellfish	pA46T	None	pE260K	pR140L	Yes	Yes	Yes	Yes	Yes	Yes	Yes	Yes	Yes	Yes	Yes	Yes	Yes	Yes	Absent	Absent	Absent	Partial Deletion	Absent	Truncation	Partial deletion	Absent	Truncation
CFIAFB20180394	SAMN10988968	SAL_OB8927AA	SRR19879158	7807	99	Not Done	Not Done	Typhimurium	Typhimurium	Shellfish	pA46T	None	pE260K	pR140L	Yes	Yes	Yes	Yes	Yes	Yes	Yes	Yes	Yes	Yes	Yes	Yes	Yes	Yes	Absent	Absent	Absent	Partial Deletion	Absent	Truncation	Partial deletion	Absent	Truncation
CFIAFB20180382	SAMN10988996	SAL_OB8907AA	SRR19879166	7807	99	Not Done	Not Done	Typhimurium	Typhimurium	Shellfish	pA46T	None	pE260K	pR140L	Yes	Yes	Yes	Yes	Yes	Yes	Yes	Yes	Yes	Yes	Yes	Yes	Yes	Yes	Absent	Absent	Absent	Partial Deletion	Absent	Truncation	Partial deletion	Absent	Truncation
CFIAFB20180381	SAMN10988995	SAL_OB8904AA	SRR19879167	7807	99	Not Done	Not Done	Typhimurium	Typhimurium	Shellfish	pA46T	None	pE260K	pR140L	Yes	Yes	Yes	Yes	Yes	Yes	Yes	Yes	Yes	Yes	Yes	Yes	Yes	Yes	Absent	Absent	Absent	Partial Deletion	Absent	Truncation	Partial deletion	Absent	Truncation
CFIAFB20180380	SAMN11030262	SAL_QB2869AA	SRR19879168	7807	99	Not Done	Not Done	Typhimurium	Typhimurium	Shellfish	pA46T	None	pE260K	pR140L	Yes	Yes	Yes	Yes	Yes	Yes	Yes	Yes	Yes	Yes	Yes	Yes	Yes	Yes	Absent	Absent	Absent	Partial Deletion	Absent	Truncation	Partial deletion	Absent	Truncation
CFIAFB20180379	SAMN11030261	SAL_QB2870AA	SRR19879169	7807	99	Not Done	Not Done	Typhimurium	Typhimurium	Shellfish	pA46T	None	pE260K	pR140L	Yes	Yes	Yes	Yes	Yes	Yes	Yes	Yes	Yes	Yes	Yes	Yes	Yes	Yes	Absent	Absent	Absent	Partial Deletion	Absent	Truncation	Partial deletion	Absent	Truncation
CFIAFB20180374	SAMN10989031	SAL_QB2871AA	SRR19879170	7807	99	Not Done	Not Done	Typhimurium	Typhimurium	Shellfish	pA46T	None	pE260K	pR140L	Yes	Yes	Yes	Yes	Yes	Yes	Yes	Yes	Yes	Yes	Yes	Yes	Yes	Yes	Absent	Absent	Absent	Partial Deletion	Absent	Truncation	Partial deletion	Absent	Truncation
CFIAFB20180373	SAMN10989030	SAL_OB8931AA	SRR19879171	7807	99	Not Done	Not Done	Typhimurium	Typhimurium	Shellfish	pA46T	None	pE260K	pR140L	Yes	Yes	Yes	Yes	Yes	Yes	Yes	Yes	Yes	Yes	Yes	Yes	Yes	Yes	Absent	Absent	Absent	Partial Deletion	Absent	Truncation	Partial deletion	Absent	Truncation
CFIAFB20180369	SAMN10989027	SAL_OB8903AA	SRR19879172	7807	99	Not Done	Not Done	Typhimurium	Typhimurium	Shellfish	pA46T	None	pE260K	pR140L	Yes	Yes	Yes	Yes	Yes	Yes	Yes	Yes	Yes	Yes	Yes	Yes	Yes	Yes	Absent	Absent	Absent	Partial Deletion	Absent	Truncation	Partial deletion	Absent	Truncation
CFIAFB20180367	SAMN10989025	SAL_QB2891AA	SRR19879174	7807	99	Not Done	Not Done	Typhimurium	Typhimurium	Shellfish	pA46T	None	pE260K	pR140L	Yes	Yes	Yes	Yes	Yes	Yes	Yes	Yes	Yes	Yes	Yes	Yes	Yes	Yes	Absent	Absent	Absent	Partial Deletion	Absent	Truncation	Partial deletion	Absent	Truncation
CFIAFB20180345	SAMN10989005	SAL_OB8924AA	SRR19879179	7807	99	Not Done	Not Done	Typhimurium	Typhimurium	Shellfish	pA46T	None	pE260K	pR140L	Yes	Yes	Yes	Yes	Yes	Yes	Yes	Yes	Yes	Yes	Yes	Yes	Yes	Yes	Absent	Absent	Absent	Partial Deletion	Absent	Truncation	Partial deletion	Absent	Truncation
CFIAFB20180344	SAMN10989004	SAL_OB8920AA	SRR19879180	7807	99	Not Done	Not Done	Typhimurium	Typhimurium	Shellfish	pA46T	None	pE260K	pR140L	Yes	Yes	Yes	Yes	Yes	Yes	Yes	Yes	Yes	Yes	Yes	Yes	Yes	Yes	Absent	Absent	Absent	Partial Deletion	Absent	Truncation	Partial deletion	Absent	Truncation
CFIAFB20180342	SAMN10989002	SAL_OB8926AA	SRR19879182	7807	99	Not Done	Not Done	Typhimurium	Typhimurium	Shellfish	pA46T	None	pE260K	pR140L	Yes	Yes	Yes	Yes	Yes	Yes	Yes	Yes	Yes	Yes	Yes	Yes	Yes	Yes	Absent	Absent	Absent	Partial Deletion	Absent	Truncation	Partial deletion	Absent	Truncation
CFIAFB20220081	SAMN31185446	SAL_QB7900AA	SRR21831893	7807	99	Not Done	Not Done	Typhimurium	Not identified	Shellfish	pA46T	None	pE260K	pR140L	Yes	Yes	Yes	Yes	Yes	Yes	Yes	Yes	Yes	Yes	Yes	Yes	Yes	Yes	Absent	Absent	Absent	Partial Deletion	Absent	Truncation	Partial deletion	Absent	Truncation
CFIAFB20180401	SAMN13334841	SAL_OB8928AA	SRR22858460	7807	99	Not Done	Not Done	Typhimurium	Typhimurium	Shellfish	pA46T	None	pE260K	pR140L	Yes	Yes	Yes	Yes	Yes	Yes	Yes	Yes	Yes	Yes	Yes	Yes	Yes	Yes	Absent	Absent	Absent	Partial Deletion	Absent	Truncation	Partial deletion	Absent	Truncation
CFIAFB20180628	SAMN32889708	SAL_QB7695AA	SRR23203921	7807	99	Not Done	Not Done	Typhimurium	Typhimurium	Shellfish	pA46T	None	pE260K	pR140L	Yes	Yes	Yes	Yes	Yes	Yes	Yes	Yes	Yes	Yes	Yes	Yes	Yes	Yes	Absent	Absent	Absent	Partial Deletion	Absent	Truncation	Partial deletion	Absent	Truncation
CFIAFB20220093	SAMN32889721	SAL_QB7697AA	SRR23203923	7807	99	Not Done	Not Done	Typhimurium	Typhimurium	Shellfish	pA46T	None	pE260K	pR140L	Yes	Yes	Yes	Yes	Yes	Yes	Yes	Yes	Yes	Yes	Yes	Yes	Yes	Yes	Absent	Absent	Absent	Partial Deletion	Absent	Truncation	Partial deletion	Absent	Truncation
CFIAFB20200161	SAMN32889720	SAL_QB7698AA	SRR23203924	7807	99	Not Done	Not Done	Typhimurium	Typhimurium	Shellfish	pA46T	None	pE260K	pR140L	Yes	Yes	Yes	Yes	Yes	Yes	Yes	Yes	Yes	Yes	Yes	Yes	Yes	Yes	Absent	Absent	Absent	Partial Deletion	Absent	Truncation	Partial deletion	Absent	Truncation
CFIAFB20200160	SAMN32889719	SAL_QB7699AA	SRR23203925	7807	99	Not Done	Not Done	Typhimurium	Typhimurium	Shellfish	pA46T	None	pE260K	pR140L	Yes	Yes	Yes	Yes	Yes	Yes	Yes	Yes	Yes	Yes	Yes	Yes	Yes	Yes	Absent	Absent	Absent	Partial Deletion	Absent	Truncation	Partial deletion	Absent	Truncation
CFIAFB20190133	SAMN32889717	SAL_QB7701AA	SRR23203927	7807	99	Not Done	Not Done	Typhimurium	Typhimurium	Shellfish	pA46T	None	pE260K	pR140L	Yes	Yes	Yes	Yes	Yes	Yes	Yes	Yes	Yes	Yes	Yes	Yes	Yes	Yes	Absent	Absent	Absent	Partial Deletion	Absent	Truncation	Partial deletion	Absent	Truncation
CFIAFB20190131	SAMN32889716	SAL_QB7702AA	SRR23203928	7807	99	Not Done	Not Done	Typhimurium	Not identified	Shellfish	pA46T	None	pE260K	pR140L	Yes	Yes	Yes	Yes	Yes	Yes	Yes	Yes	Yes	Yes	Yes	Yes	Yes	Yes	Absent	Absent	Absent	Partial Deletion	Absent	Truncation	Partial deletion	Absent	Truncation
CFIAFB20180626	SAMN32889706	SAL_QB7704AA	SRR23203930	7807	99	Not Done	Not Done	Typhimurium	Typhimurium	Shellfish	pA46T	None	pE260K	pR140L	Yes	Yes	Yes	Yes	Yes	Yes	Yes	Yes	Yes	Yes	Yes	Yes	Yes	Yes	Absent	Absent	Absent	Partial Deletion	Absent	Truncation	Partial deletion	Absent	Truncation
CFIAFB20180625	SAMN32889705	SAL_QB7705AA	SRR23203931	7807	99	Not Done	Not Done	Typhimurium	Typhimurium	Shellfish	pA46T	None	pE260K	pR140L	Yes	Yes	Yes	Yes	Yes	Yes	Yes	Yes	Yes	Yes	Yes	Yes	Yes	Yes	Absent	Absent	Absent	Partial Deletion	Absent	Truncation	Partial deletion	Absent	Truncation
CFIAFB20000012	SAMN34570928		SRR24422396	125022	128	Not Done	Not Done	Typhimurium		Raw chicken	None	short	None	None	No	No	No	No	No	No	No	No	No	No	No	No	No	No	Present	Present	Present	Present	Present	Present	Present	Present	Present
CFIAFB20200154	SAMN34570947	SAL_SB1464AA	SRR24422385	52648	3719	Not Done	Not Done	Typhimurium	Typhimurium	Shellfish	None	None	pE260K	None	Yes	No	No	Yes	Yes	Yes	Yes	Yes	Yes	Yes	Yes	Yes	Yes	Yes	Absent	Absent	Absent	Present	Present	Present	Partial deletion	Absent	Truncation
CFIAFB20200155	SAMN34570948	SAL_SB1462AA	SRR24422383	52648	3719	Not Done	Not Done	Typhimurium	Typhimurium	Shellfish	None	None	pE260K	None	Yes	No	No	Yes	Yes	Yes	Yes	Yes	Yes	Yes	Yes	Yes	Yes	Yes	Absent	Absent	Absent	Present	Present	Present	Partial deletion	Absent	Truncation
CFIAFB20120200	SAMN13334069	SAL_QB2162AA	SRR22858551	52648	3719	Typhimurium	Typhimurium	Typhimurium	Typhimurium	Shellfish	None	None	pE260K	None	Yes	No	No	Yes	Yes	Yes	Yes	Yes	Yes	Yes	Yes	Yes	Yes	Yes	Absent	Absent	Absent	Present	Present	Present	Partial deletion	Absent	Truncation

## Sheet: 1B - Enterobase ST99 genomes
Strain	Uberstrain	Source	Continent	Country of Origin	rMLST	ydhB del	ytfF del	rimK PMSC	fdlL PMSC	lpfC 2299delT	ydcX sub.	sthC	safB ins.	STM0148 del	sseL(STM2287) ins.	STM2361 (G1088A)	STM3530 (nicT) Subs.	STM3774	umuC_subs.	T6SS gap	STM0721	STM0722	STM0723	STM1555	STM1556	STM1557(group_2130)	Genomic region	SeqSero2 Serovar	SeqSero2 Serogroup	SeqSero2 H1	SeqSero2 H2	SISTR1 Serovar	SISTR1 Serogroup	SISTR1 H1	SISTR1 H2
SAL_XA9534AA_AS	SAL_NA2933AA	Avian	Asia	Japan	7807	Yes	No	Yes	Yes	Yes	Yes	Yes	Yes	Yes	Yes	Yes	Yes	Yes	Yes	Yes	Present	Present	Present	Truncation	Absent	Partial deletion	Absent	Typhimurium	4	i	1,2	Typhimurium	B	i	1,2
SAL_XA9529AA_AS	SAL_NA2935AA	Avian	Asia	Japan	95052	Yes	No	Yes	Yes	Yes	Yes	Yes	Yes	Yes	Yes	Yes	Yes	Yes	Yes	Yes	Present	Present	Present	Truncation	Absent	Partial deletion	Absent	Typhimurium	4	i	1,2	Typhimurium	B	i	1,2
SAL_XA9527AA_AS	SAL_NA2936AA	Avian	Asia	Japan	52648	Yes	No	Yes	Yes	Yes	Yes	Yes	Yes	Yes	Yes	Yes	Yes	Yes	Yes	Yes	Present	Present	Present	Truncation	Absent	Partial deletion	Absent	Typhimurium	4	i	1,2	Typhimurium	B	i	1,2
SAL_QC2858AA_AS	SAL_IB4635AA	Avian	Europe	Germany	7807	Yes	No	Yes	Yes	Yes	Yes	Yes	Yes	Yes	Yes	Yes	Yes	Yes	Yes	Yes	Present	Present	Present	Truncation	Absent	Partial deletion	Absent	Typhimurium	4	i	1,2	Typhimurium	B	i	1,2
SAL_XA9537AA_AS	SAL_NA2931AA	Avian	Europe	Italy	7807	Yes	No	Yes	Yes	Yes	Yes	Yes	Yes	Yes	Yes	Yes	Yes	Yes	Yes	Yes	Present	Present	Present	Truncation	Absent	Partial deletion	Absent	Typhimurium	4	i	1,2	Typhimurium	B	i	1,2
SAL_FA0767AA_AS	SAL_CA9924AA	Avian	North America	United States	7807	Yes	Yes	Yes	Yes	Yes	Yes	Yes	Yes	Yes	Yes	Yes	Yes	Yes	Yes	Yes	Partial Deletion	Absent	Truncation	Truncation	Absent	Partial deletion	Present	Typhimurium	4	i	1,2	Typhimurium	B	i	1,2
SAL_CC4047AA_AS	SAL_CB5233AA	Avian	North America	Canada	7807	Yes	Yes	Yes	Yes	Yes	Yes	Yes	Yes	Yes	Yes	Yes	Yes	Yes	Yes	Yes	Partial Deletion	Absent	Truncation	Truncation	Absent	Partial deletion	Present	Typhimurium	4	i	1,2	Typhimurium	B	i	1,2
SAL_CC4044AA_AS	SAL_CB5236AA	Avian	North America	Canada	7807	Yes	Yes	Yes	Yes	Yes	Yes	Yes	Yes	Yes	Yes	Yes	Yes	Yes	Yes	Yes	Partial Deletion	Absent	Truncation	Truncation	Absent	Partial deletion	Present	Typhimurium	4	i	1,2	Typhimurium	B	i	1,2
SAL_CC4029AA_AS	SAL_CB5251AA	Avian	North America	Canada	7807	Yes	No	Yes	Yes	Yes	Yes	Yes	Yes	Yes	Yes	Yes	Yes	Yes	Yes	Yes	Present	Present	Present	Truncation	Absent	Partial deletion	Absent	Typhimurium	4	i	1,2	Typhimurium	B	i	1,2
SAL_JC5634AA_AS	SAL_EB2052AA	Avian	North America	United States	7807	Yes	No	Yes	Yes	Yes	Yes	Yes	Yes	Yes	Yes	Yes	Yes	Yes	Yes	Yes	Present	Present	Present	Truncation	Absent	Partial deletion	Absent	Typhimurium	4	i	1,2	Typhimurium	B	i	1,2
SAL_JC5622AA_AS	SAL_EB2064AA	Avian	North America	United States	7807	Yes	Yes	Yes	Yes	Yes	Yes	Yes	Yes	Yes	Yes	Yes	Yes	Yes	Yes	Yes	Partial Deletion	Absent	Truncation	Truncation	Absent	Partial deletion	Present	Typhimurium	4	i	1,2	Typhimurium	B	i	1,2
SAL_KC3713AA_AS	SAL_EB4758AA	Avian	North America	United States	7807	Yes	No	Yes	Yes	Yes	Yes	Yes	Yes	Yes	Yes	Yes	Yes	Yes	Yes	Yes	Present	Present	Present	Truncation	Absent	Partial deletion	Absent	Typhimurium	4	i	1,2	Typhimurium	B	i	1,2
SAL_KC3690AA_AS	SAL_EB4781AA	Avian	North America	United States	7807	Yes	Yes	Yes	Yes	Yes	Yes	Yes	Yes	Yes	Yes	Yes	Yes	Yes	Yes	Yes	Partial Deletion	Absent	Truncation	Truncation	Absent	Partial deletion	Present	Typhimurium	4	i	1,2	Typhimurium	B	i	1,2
SAL_KC3685AA_AS	SAL_EB4786AA	Avian	North America	United States	7807	Yes	Yes	Yes	Yes	Yes	Yes	Yes	Yes	Yes	Yes	Yes	Yes	Yes	Yes	Yes	Partial Deletion	Absent	Truncation	Truncation	Absent	Partial deletion	Present	Typhimurium	4	i	1,2	Typhimurium	B	i	1,2
SAL_KC3684AA_AS	SAL_EB4787AA	Avian	North America	United States	7807	Yes	Yes	Yes	Yes	Yes	Yes	Yes	Yes	Yes	Yes	Yes	Yes	Yes	Yes	Yes	Partial Deletion	Absent	Truncation	Truncation	Absent	Partial deletion	Present	Typhimurium	4	i	1,2	Typhimurium	B	i	1,2
SAL_KC3682AA_AS	SAL_EB4789AA	Avian	North America	United States	7807	Yes	Yes	Yes	Yes	Yes	Yes	Yes	Yes	Yes	Yes	Yes	Yes	Yes	Yes	Yes	Partial Deletion	Absent	Truncation	Truncation	Absent	Partial deletion	Absent	Typhimurium	4	i	1,2	Typhimurium	B	i	1,2
SAL_KC3681AA_AS	SAL_EB4790AA	Avian	North America	United States	7807	Yes	Yes	Yes	Yes	Yes	Yes	Yes	Yes	Yes	Yes	Yes	Yes	Yes	Yes	Yes	Partial Deletion	Absent	Truncation	Truncation	Absent	Partial deletion	Present	Typhimurium	4	i	1,2	Typhimurium	B	i	1,2
SAL_KC3677AA_AS	SAL_EB4794AA	Avian	North America	United States	7807	Yes	Yes	Yes	Yes	Yes	Yes	Yes	Yes	Yes	Yes	Yes	Yes	Yes	Yes	Yes	Partial Deletion	Absent	Truncation	Truncation	Absent	Partial deletion	Present	ND	ND	ND	ND	ND	ND	ND	ND
SAL_KC3672AA_AS	SAL_EB4799AA	Avian	North America	United States	7807	Yes	Yes	Yes	Yes	Yes	Yes	Yes	Yes	Yes	Yes	Yes	Yes	Yes	Yes	Yes	Partial Deletion	Absent	Truncation	Truncation	Absent	Partial deletion	Present	0	-	i	1,2	Typhimurium	B	i	1,2
SAL_KC3671AA_AS	SAL_EB4800AA	Avian	North America	United States	7807	Yes	Yes	Yes	Yes	Yes	Yes	Yes	Yes	Yes	Yes	Yes	Yes	Yes	Yes	Yes	Partial Deletion	Absent	Truncation	Truncation	Absent	Partial deletion	Present	Typhimurium	4	i	1,2	Typhimurium	B	i	1,2
SAL_KC3670AA_AS	SAL_EB4801AA	Avian	North America	United States	7807	Yes	Yes	Yes	Yes	Yes	Yes	Yes	Yes	Yes	Yes	Yes	Yes	Yes	Yes	Yes	Partial Deletion	Absent	Truncation	Truncation	Absent	Partial deletion	Present	Typhimurium	4	i	1,2	Typhimurium	B	i	1,2
SAL_KC3668AA_AS	SAL_EB4803AA	Avian	North America	United States	7807	Yes	Yes	Yes	Yes	Yes	Yes	Yes	Yes	Yes	Yes	Yes	Yes	Yes	Yes	Yes	Partial Deletion	Absent	Truncation	Truncation	Absent	Partial deletion	Present	ND	ND	ND	ND	ND	ND	ND	ND
SAL_KC6341AA_AS	SAL_EB5183AA	Avian	North America	United States	7807	Yes	No	Yes	Yes	Yes	Yes	Yes	Yes	Yes	Yes	Yes	Yes	Yes	Yes	Yes	Present	Present	Present	Truncation	Absent	Partial deletion	Absent	0	-	i	1,2	Typhimurium	-	i	1,2
SAL_KC6326AA_AS	SAL_EB5198AA	Avian	North America	United States	7807	Yes	Yes	Yes	Yes	Yes	Yes	Yes	Yes	Yes	Yes	Yes	Yes	Yes	Yes	Yes	Partial Deletion	Absent	Truncation	Truncation	Absent	Partial deletion	Present	Typhimurium	4	i	1,2	Typhimurium	B	i	1,2
SAL_KC6322AA_AS	SAL_EB5202AA	Avian	North America	United States	7807	Yes	No	Yes	Yes	Yes	Yes	Yes	Yes	Yes	Yes	Yes	Yes	Yes	Yes	Yes	Present	Present	Present	Truncation	Absent	Partial deletion	Absent	Typhimurium	4	i	1,2	Typhimurium	B	i	1,2
SAL_LC2705AA_AS	SAL_EB9252AA	Avian	North America	United States	7807	Yes	Yes	Yes	Yes	Yes	Yes	Yes	Yes	Yes	Yes	Yes	Yes	Yes	Yes	Yes	Present	Present	Present	Truncation	Absent	Partial deletion	Absent	Typhimurium	4	i	1,2	Typhimurium	B	i	1,2
SAL_LC2687AA_AS	SAL_EB9270AA	Avian	North America	United States	7807	Yes	No	Yes	Yes	Yes	Yes	Yes	Yes	Yes	Yes	Yes	Yes	Yes	Yes	Yes	Present	Partial deletion	Present	Truncation	Absent	Partial deletion	Absent	0	-	i	1,2	Typhimurium	B	i	1,2
SAL_LC2661AA_AS	SAL_EB9296AA	Avian	North America	United States	7807	Yes	No	Yes	Yes	Yes	Yes	Yes	Yes	Yes	Yes	Yes	Yes	Yes	Yes	Yes	Present	Present	Present	Truncation	Absent	Partial deletion	Absent	0	-	i	1,2	Typhimurium	B	i	1,2
SAL_LC2654AA_AS	SAL_EB9303AA	Avian	North America	United States	7807	Yes	Yes	Yes	Yes	Yes	Yes	Yes	Yes	Yes	Yes	Yes	Yes	Yes	Yes	Yes	Present	Present	Present	Truncation	Absent	Partial deletion	Absent	Typhimurium	4	i	1,2	Typhimurium	B	i	1,2
SAL_LC2653AA_AS	SAL_EB9304AA	Avian	North America	United States	7807	Yes	No	Yes	Yes	Yes	Yes	Yes	Yes	Yes	Yes	Yes	Yes	Yes	Yes	Yes	Present	Present	Present	Truncation	Absent	Partial deletion	Absent	Typhimurium	4	i	1,2	Typhimurium	B	i	1,2
SAL_LC2649AA_AS	SAL_EB9308AA	Avian	North America	United States	7807	Yes	No	Yes	Yes	Yes	Yes	Yes	Yes	Yes	Yes	Yes	Yes	Yes	Yes	Yes	Present	Present	Present	Truncation	Absent	Partial deletion	Absent	Typhimurium	4	i	1,2	Typhimurium	B	i	1,2
SAL_LC2644AA_AS	SAL_EB9313AA	Avian	North America	United States	7807	Yes	Yes	Yes	Yes	Yes	Yes	Yes	Yes	Yes	Yes	Yes	Yes	Yes	Yes	Yes	Partial Deletion	Absent	Truncation	Truncation	Absent	Partial deletion	Present	Typhimurium	4	i	1,2	Typhimurium	B	i	1,2
SAL_LC2639AA_AS	SAL_EB9318AA	Avian	North America	United States	7807	Yes	No	Yes	Yes	Yes	Yes	Yes	Yes	Yes	Yes	Yes	Yes	Yes	Yes	Yes	Present	Present	Present	Truncation	Absent	Partial deletion	Absent	Typhimurium	4	i	1,2	Typhimurium	B	i	1,2
SAL_LC5342AA_AS	SAL_FB0796AA	Avian	North America	United States	7807	Yes	No	Yes	Yes	Yes	Yes	Yes	Yes	Yes	Yes	Yes	Yes	Yes	Yes	Yes	Present	Present	Present	Truncation	Absent	Partial deletion	Absent	Typhimurium	4	i	1,2	Typhimurium	B	i	1,2
SAL_LC5341AA_AS	SAL_FB0797AA	Avian	North America	United States	7807	Yes	No	Yes	Yes	Yes	Yes	Yes	Yes	Yes	Yes	Yes	Yes	Yes	Yes	Yes	Present	Present	Present	Truncation	Absent	Partial deletion	Absent	Typhimurium	4	i	1,2	Typhimurium	B	i	1,2
SAL_LC5340AA_AS	SAL_FB0798AA	Avian	North America	United States	7807	Yes	No	Yes	Yes	Yes	Yes	Yes	Yes	Yes	Yes	Yes	Yes	Yes	Yes	Yes	Present	Present	Present	Truncation	Absent	Partial deletion	Absent	Typhimurium	4	i	1,2	Typhimurium	B	i	1,2
SAL_LC5339AA_AS	SAL_FB0799AA	Avian	North America	United States	7807	Yes	No	Yes	Yes	Yes	Yes	Yes	Yes	Yes	Yes	Yes	Yes	Yes	Yes	Yes	Present	Present	Present	Truncation	Absent	Partial deletion	Absent	Typhimurium	4	i	1,2	Typhimurium	B	i	1,2
SAL_LC5338AA_AS	SAL_FB0800AA	Avian	North America	United States	7807	Yes	No	Yes	Yes	Yes	Yes	Yes	Yes	Yes	Yes	Yes	Yes	Yes	Yes	Yes	Present	Present	Present	Truncation	Absent	Partial deletion	Absent	Typhimurium	4	i	1,2	Typhimurium	B	i	1,2
SAL_LC5322AA_AS	SAL_FB0816AA	Avian	North America	United States	7807	Yes	Yes	Yes	Yes	Yes	Yes	Yes	Yes	Yes	Yes	Yes	Yes	Yes	Yes	Yes	Partial Deletion	Absent	Truncation	Truncation	Absent	Partial deletion	Present	Typhimurium	4	i	1,2	Typhimurium	B	i	1,2
SAL_LC5319AA_AS	SAL_FB0819AA	Avian	North America	United States	New	Yes	Yes	Yes	Yes	Yes	Yes	Yes	Yes	Yes	Yes	Yes	Yes	Yes	Yes	Yes	Partial Deletion	Absent	Truncation	Truncation	Absent	Partial deletion	Present	Typhimurium	4	i	1,2	Typhimurium	B	i	1,2
SAL_LC5315AA_AS	SAL_FB0823AA	Avian	North America	United States	7807	Yes	No	Yes	Yes	Yes	Yes	Yes	Yes	Yes	Yes	Yes	Yes	Yes	Yes	Yes	Present	Present	Present	Truncation	Absent	Partial deletion	Absent	0	-	i	1,2	Typhimurium	B	i	1,2
SAL_LC5982AA_AS	SAL_FB1028AA	Avian	North America	United States	7807	Yes	No	Yes	Yes	Yes	Yes	Yes	Yes	Yes	Yes	Yes	Yes	Yes	Yes	Yes	Present	Present	Present	Truncation	Absent	Partial deletion	Absent	0	-	i	1,2	Typhimurium	-	i	1,2
SAL_LC5978AA_AS	SAL_FB1032AA	Avian	North America	United States	7807	Yes	No	Yes	Yes	Yes	Yes	Yes	Yes	Yes	Yes	Yes	Yes	Yes	Yes	Yes	Present	Present	Present	Truncation	Absent	Partial deletion	Absent	Typhimurium	4	i	1,2	Typhimurium	B	i	1,2
SAL_LC5965AA_AS	SAL_FB1045AA	Avian	North America	United States	7807	Yes	No	Yes	Yes	Yes	Yes	Yes	Yes	Yes	Yes	Yes	Yes	Yes	Yes	Yes	Present	Present	Present	Truncation	Absent	Partial deletion	Absent	Typhimurium	4	i	1,2	Typhimurium	B	i	1,2
SAL_LC5961AA_AS	SAL_FB1049AA	Avian	North America	United States	7807	Yes	No	Yes	Yes	Yes	Yes	Yes	Yes	Yes	Yes	Yes	Yes	Yes	Yes	Yes	Present	Present	Present	Truncation	Absent	Partial deletion	Absent	Typhimurium	4	i	1,2	Typhimurium	B	i	1,2
SAL_MC1908AA_AS	SAL_FB3460AA	Avian	North America	United States	7807	Yes	Yes	Yes	Yes	Yes	Yes	Yes	Yes	Yes	Yes	Yes	Yes	Yes	Yes	Yes	Partial Deletion	Absent	Truncation	Truncation	Absent	Partial deletion	Present	Typhimurium	4	i	1,2	Typhimurium	B	i	1,2
SAL_MC1907AA_AS	SAL_FB3461AA	Avian	North America	United States	7807	Yes	Yes	Yes	Yes	Yes	Yes	Yes	Yes	Yes	Yes	Yes	Yes	Yes	Yes	Yes	Partial Deletion	Absent	Truncation	Truncation	Absent	Partial deletion	Present	Typhimurium	4	i	1,2	Typhimurium	B	i	1,2
SAL_MC1905AA_AS	SAL_FB3463AA	Avian	North America	United States	7807	Yes	Yes	Yes	Yes	Yes	Yes	Yes	Yes	Yes	Yes	Yes + 6 bp insert	Yes	Yes	Yes	Yes	Partial Deletion	Absent	Truncation	Truncation	Absent	Partial deletion	Present	Typhimurium	4	i	1,2	Typhimurium	B	i	1,2
SAL_MC1901AA_AS	SAL_FB3467AA	Avian	North America	United States	7807	Yes	Yes	Yes	Yes	Yes	Yes	Yes	Yes	Yes	Yes	Yes	Yes	Yes	Yes	Yes	Partial Deletion	Absent	Truncation	Truncation	Absent	Partial deletion	Present	Typhimurium	4	i	1,2	Typhimurium	B	i	1,2
SAL_MC1900AA_AS	SAL_FB3468AA	Avian	North America	United States	7807	Yes	Yes	Yes	Yes	Yes	Yes	Yes	Yes	Yes	Yes	Yes	Yes	Yes	Yes	Yes	Partial Deletion	Absent	Truncation	Truncation	Absent	Partial deletion	Present	0	-	i	1,2	Typhimurium	B	i	1,2
SAL_MC1890AA_AS	SAL_FB3478AA	Avian	North America	United States	7807	Yes	No	Yes	Yes	Yes	Yes	Yes	Yes	Yes	Yes	Yes	Yes	Yes	Yes	Yes	Present	Present	Present	Truncation	Absent	Partial deletion	Absent	Typhimurium	4	i	1,2	Typhimurium	B	i	1,2
SAL_MC1887AA_AS	SAL_FB3481AA	Avian	North America	United States	New	Yes	Yes	Yes	Yes	Yes	Yes	Yes	Yes	Yes	Yes	Yes	Yes	Yes	Yes	Yes	Partial Deletion	Absent	Truncation	Truncation	Absent	Partial deletion	Present	Typhimurium	4	i	1,2	Typhimurium	B	i	1,2
SAL_MC1885AA_AS	SAL_FB3483AA	Avian	North America	United States	7807	Yes	Yes	Yes	Yes	Yes	Yes	Yes	Yes	Yes	Yes	Yes + 6 bp insert	Yes	Yes	Yes	Yes	Partial Deletion	Absent	Truncation	Truncation	Absent	Partial deletion	Present	Typhimurium	4	i	1,2	Typhimurium	B	i	1,2
SAL_MC1884AA_AS	SAL_FB3484AA	Avian	North America	United States	7807	Yes	No	Yes	Yes	Yes	Yes	Yes	Yes	Yes	Yes	Yes	Yes	Yes	Yes	Yes	Present	Present	Present	Truncation	Absent	Partial deletion	Absent	Typhimurium	4	i	1,2	Typhimurium	B	i	1,2
SAL_MC1880AA_AS	SAL_FB3488AA	Avian	North America	United States	7807	Yes	Yes	Yes	Yes	Yes	Yes	Yes	Yes	Yes	Yes	Yes	Yes	Yes	Yes	Yes	Partial Deletion	Absent	Truncation	Truncation	Absent	Partial deletion	Present	Typhimurium	4	i	1,2	Typhimurium	B	i	1,2
SAL_MC1878AA_AS	SAL_FB3490AA	Avian	North America	United States	7807	Yes	Yes	Yes	Yes	Yes	Yes	Yes	Yes	Yes	Yes	Yes	Yes	Yes	Yes	Yes	Partial Deletion	Absent	Truncation	Truncation	Absent	Partial deletion	Present	Typhimurium	4	i	1,2	Typhimurium	B	i	1,2
SAL_MC1963AA_AS	SAL_FB3603AA	Avian	North America	United States	7807	Yes	Yes	Yes	Yes	Yes	Yes	Yes	Yes	Yes	Yes	Yes	Yes	Yes	Yes	Yes	Partial Deletion	Absent	Truncation	Truncation	Absent	Partial deletion	Present	Typhimurium	4	i	1,2	Typhimurium	B	i	1,2
SAL_MC1962AA_AS	SAL_FB3604AA	Avian	North America	United States	New	Yes	Yes	Yes	Yes	Yes	Yes	Yes	Yes	Yes	Yes	Yes	Yes	Yes	Yes	Yes	Partial Deletion	Absent	Truncation	Truncation	Absent	Partial deletion	Present	Typhimurium	4	i	1,2	Typhimurium	B	i	1,2
SAL_MC1956AA_AS	SAL_FB3610AA	Avian	North America	United States	7807	Yes	Yes	Yes	Yes	Yes	Yes	Yes	Yes	Yes	Yes	Yes	Yes	Yes	Yes	Yes	Partial Deletion	Absent	Truncation	Truncation	Absent	Partial deletion	Present	0	-	i	1,2	Typhimurium	B	i	1,2
SAL_MC1955AA_AS	SAL_FB3611AA	Avian	North America	United States	7807	Yes	Yes	Yes	Yes	Yes	Yes	Yes	Yes	Yes	Yes	Yes	Yes	Yes	Yes	Yes	Partial Deletion	Absent	Truncation	Truncation	Absent	Partial deletion	Present	Typhimurium	4	i	1,2	Typhimurium	B	i	1,2
SAL_MC1953AA_AS	SAL_FB3613AA	Avian	North America	United States	7807	Yes	Yes	Yes	Yes	Yes	Yes	Yes	Yes	Yes	Yes	Yes	Yes	Yes	Yes	Yes	Partial Deletion	Absent	Truncation	Truncation	Absent	Partial deletion	Present	Typhimurium	4	i	1,2	Typhimurium	B	i	1,2
SAL_MC1952AA_AS	SAL_FB3614AA	Avian	North America	United States	7807	Yes	Yes	Yes	Yes	Yes	Yes	Yes	Yes	Yes	Yes	Yes	Yes	Yes	Yes	Yes	Partial Deletion	Absent	Truncation	Truncation	Absent	Partial deletion	Present	Typhimurium	4	i	1,2	Typhimurium	B	i	1,2
SAL_MC1950AA_AS	SAL_FB3616AA	Avian	North America	United States	7807	Yes	Yes	Yes	Yes	Yes	Yes	Yes	Yes	Yes	Yes	Yes	Yes	Yes	Yes	Yes	Partial Deletion	Absent	Truncation	Truncation	Absent	Partial deletion	Present	Typhimurium	4	i	1,2	Typhimurium	B	i	1,2
SAL_MC1949AA_AS	SAL_FB3617AA	Avian	North America	United States	7807	Yes	Yes	Yes	Yes	Yes	Yes	Yes	Yes	Yes	Yes	Yes	Yes	Yes	Yes	Yes	Partial Deletion	Absent	Truncation	Truncation	Absent	Partial deletion	Present	Typhimurium	4	i	1,2	Typhimurium	B	i	1,2
SAL_MC1946AA_AS	SAL_FB3620AA	Avian	North America	United States	7807	Yes	Yes	Yes	Yes	Yes	Yes	Yes	Yes	Yes	Yes	Yes	Yes	Yes	Yes	Yes	Partial Deletion	Absent	Truncation	Truncation	Absent	Partial deletion	Present	Typhimurium	4	i	1,2	Typhimurium	B	i	1,2
SAL_MC1945AA_AS	SAL_FB3621AA	Avian	North America	United States	7807	Yes	Yes	Yes	Yes	Yes	Yes	Yes	Yes	Yes	Yes	Yes	Yes	Yes	Yes	Yes	Partial Deletion	Absent	Truncation	Truncation	Absent	Partial deletion	Present	Typhimurium	4	i	1,2	Typhimurium	B	i	1,2
SAL_MC1937AA_AS	SAL_FB3629AA	Avian	North America	United States	7807	Yes	Yes	Yes	Yes	Yes	Yes	Yes	Yes	Yes	Yes	Yes	Yes	Yes	Yes	Yes	Partial Deletion	Absent	Truncation	Truncation	Absent	Partial deletion	Present	Typhimurium	4	i	1,2	Typhimurium	B	i	1,2
SAL_LA5648AA_AS	SAL_GA3820AA	Avian	North America	United States	7807	Yes	No	Yes	Yes	Yes	Yes	Yes	Yes	Yes	Yes	Yes	Yes	Yes	Yes	Yes	Present	Present	Present	Truncation	Absent	Partial deletion	Absent	Typhimurium	4	i	1,2	Typhimurium	B	i	1,2
SAL_NC1758AA_AS	SAL_GB1360AA	Avian	North America	Canada	7807	Yes	Yes	Yes	Yes	Yes	Yes	Yes	Yes	Yes	Yes	Yes	Yes	Yes	Yes	Yes	Partial Deletion	Absent	Truncation	Truncation	Absent	Partial deletion	Present	Typhimurium	4	i	1,2	Typhimurium	B	i	1,2
SAL_NC2230AA_AS	SAL_GB2063AA	Avian	North America	Canada	7807	Yes	Yes	Yes	Yes	Yes	Yes	Yes	Yes	Yes	Yes	Yes	Yes	Yes	Yes	Yes	Partial Deletion	Absent	Truncation	Truncation	Absent	Partial deletion	Present	Typhimurium	4	i	1,2	Typhimurium	B	i	1,2
SAL_PC0702AA_AS	SAL_HB5998AA	Avian	North America	United States	7807	Yes	Yes	Yes	Yes	Yes	Yes	Yes	Yes	Yes	Yes	Yes	Yes	Yes	Yes	Yes	Partial Deletion	Absent	Truncation	Truncation	Absent	Partial deletion	Present	0	-	i	1,2	Typhimurium	B	i	1,2
SAL_PC2202AA_AS	SAL_HB7013AA	Avian	North America	United States	7807	Yes	No	Yes	Yes	Yes	Yes	Yes	Yes	Yes	Yes	Yes	Yes	Yes	Yes	Yes	Present	Present	Present	Truncation	Absent	Partial deletion	Absent	Typhimurium	4	i	1,2	Typhimurium	B	i	1,2
SAL_PC2200AA_AS	SAL_HB7015AA	Avian	North America	United States	7807	Yes	No	Yes	Yes	Yes	Yes	Yes	Yes	Yes	Yes	Yes	Yes	Yes	Yes	Yes	Present	Present	Present	Truncation	Absent	Partial deletion	Absent	Typhimurium	4	i	1,2	Typhimurium	B	i	1,2
SAL_PC2197AA_AS	SAL_HB7018AA	Avian	North America	United States	7807	Yes	Yes	Yes	Yes	Yes	Yes	Yes	Yes	Yes	Yes	Yes	Yes	Yes	Yes	Yes	Partial Deletion	Absent	Truncation	Truncation	Absent	Partial deletion	Present	Typhimurium	4	i	1,2	Typhimurium	B	i	1,2
SAL_PC2196AA_AS	SAL_HB7019AA	Avian	North America	United States	7807	Yes	Yes	Yes	Yes	Yes	Yes	Yes	Yes	Yes	Yes	Yes	Yes	Yes	Yes	Yes	Partial Deletion	Absent	Truncation	Truncation	Absent	Partial deletion	Present	Typhimurium	4	i	1,2	Typhimurium	B	i	1,2
SAL_PC2195AA_AS	SAL_HB7020AA	Avian	North America	United States	7807	Yes	No	Yes	Yes	Yes	Yes	Yes	Yes	Yes	Yes	Yes	Yes	Yes	Yes	Yes	Present	Present	Present	Truncation	Absent	Partial deletion	Absent	Typhimurium	4	i	1,2	Typhimurium	B	i	1,2
SAL_PC2193AA_AS	SAL_HB7022AA	Avian	North America	United States	7807	Yes	No	Yes	Yes	Yes	Yes	Yes	Yes	Yes	Yes	Yes	Yes	Yes	Yes	Yes	Present	Present	Present	Truncation	Absent	Partial deletion	Absent	Typhimurium	4	i	1,2	Typhimurium	B	i	1,2
SAL_PC2125AA_AS	SAL_HB7090AA	Avian	North America	United States	7807	Yes	No	Yes	Yes	Yes	Yes	Yes	Yes	Yes	Yes + Disrupted	Yes	Yes	Yes	Yes	Yes	Present	Present	Present	Truncation	Absent	Partial deletion	Absent	Typhimurium	4	i	1,2	Typhimurium	B	i	1,2
SAL_PC2119AA_AS	SAL_HB7096AA	Avian	North America	United States	7807	Yes	No	Yes	Yes	Yes	Yes	Yes	Yes	Yes	Yes	Yes	Yes	Yes	Yes	Yes	Present	Present	Present	Truncation	Absent	Partial deletion	Absent	Typhimurium	4	i	1,2	Typhimurium	B	i	1,2
SAL_PC2114AA_AS	SAL_HB7101AA	Avian	North America	United States	7807	Yes	Yes	Yes	Yes	Yes	Yes	Yes	Yes	Yes	Yes	Yes	Yes	Yes	Yes	Yes	Partial Deletion	Absent	Truncation	Truncation	Absent	Partial deletion	Present	Typhimurium	4	i	1,2	Typhimurium	B	i	1,2
SAL_PC2113AA_AS	SAL_HB7102AA	Avian	North America	United States	7807	Yes	No	Yes	Yes	Yes	Yes	Yes	Yes	Yes	Yes	Yes	Yes	Yes	Yes	Yes	Present	Present	Present	Truncation	Absent	Partial deletion	Absent	Typhimurium	4	i	1,2	Typhimurium	B	i	1,2
SAL_PC2111AA_AS	SAL_HB7104AA	Avian	North America	United States	7807	Yes	No	Yes	Yes	Yes	Yes	Yes	Yes	Yes	Yes	Yes	Yes	Yes	Yes	Yes	Present	Present	Present	Truncation	Absent	Partial deletion	Absent	Typhimurium	4	i	1,2	Typhimurium	B	i	1,2
SAL_PC2336AA_AS	SAL_HB7244AA	Avian	North America	United States	7807	Yes	Yes	Yes	Yes	Yes	Yes	Yes	Yes	Yes	Yes	Yes	Yes	Yes	Yes	Yes	Partial Deletion	Absent	Truncation	Truncation	Absent	Partial deletion	Present	Typhimurium	4	i	1,2	Typhimurium	B	i	1,2
SAL_PC2334AA_AS	SAL_HB7246AA	Avian	North America	United States	New	Yes	Yes	Yes	Yes	Yes	Yes	Yes	Yes	Yes	Yes	Yes	Yes	Yes	Yes	Yes	Partial Deletion	Absent	Truncation	Truncation	Absent	Partial deletion	Present	Typhimurium	4	i	1,2	Typhimurium	B	i	1,2
SAL_PC2331AA_AS	SAL_HB7249AA	Avian	North America	United States	7807	Yes	Yes	Yes	Yes	Yes	Yes	Yes	Yes	Yes	Yes	Yes	Yes	Yes	Yes	Yes	Partial Deletion	Absent	Truncation	Truncation	Absent	Partial deletion	Present	Typhimurium	4	i	1,2	Typhimurium	B	i	1,2
SAL_PC2329AA_AS	SAL_HB7251AA	Avian	North America	United States	7807	Yes	Yes	Yes	Yes	Yes	Yes	Yes	Yes	Yes	Yes	Yes	Yes	Yes	Yes	Yes	Partial Deletion	Absent	Truncation	Truncation	Absent	Partial deletion	Present	Typhimurium	4	i	1,2	Typhimurium	B	i	1,2
SAL_PC2324AA_AS	SAL_HB7256AA	Avian	North America	United States	7807	Yes	Yes	Yes	Yes	Yes	Yes	Yes	Yes	Yes	Yes	Yes	Yes	Yes	Yes	Yes	Partial Deletion	Absent	Truncation	Truncation	Absent	Partial deletion	Present	Typhimurium	4	i	1,2	Typhimurium	B	i	1,2
SAL_PC2310AA_AS	SAL_HB7270AA	Avian	North America	United States	7807	Yes	No	Yes	Yes	Yes	Yes	Yes	Yes	Yes	Yes	Yes	Yes	Yes	Yes	Yes	Present	Present	Present	Truncation	Absent	Partial deletion	Absent	Typhimurium	4	i	1,2	Typhimurium	B	i	1,2
SAL_PC2308AA_AS	SAL_HB7272AA	Avian	North America	United States	7807	Yes	No	Yes	Yes	Yes	Yes	Yes	Yes	Yes	Yes	Yes	Yes	Yes	Yes	Yes	Present	Present	Present	Truncation	Absent	Partial deletion	Absent	Typhimurium	4	i	1,2	Typhimurium	B	i	1,2
SAL_PC2307AA_AS	SAL_HB7273AA	Avian	North America	United States	7807	Yes	No	Yes	Yes	Yes	Yes	Yes	Yes	Yes	Yes	Yes	Yes	Yes	Yes	Yes	Present	Present	Present	Truncation	Absent	Partial deletion	Absent	Typhimurium	4	i	1,2	Typhimurium	B	i	1,2
SAL_PC2306AA_AS	SAL_HB7274AA	Avian	North America	United States	7807	Yes	No	Yes	Yes	Yes	Yes	Yes	Yes	Yes	Yes	Yes	Yes	Yes	Yes	Yes	Present	Present	Present	Truncation	Absent	Partial deletion	Absent	Typhimurium	4	i	1,2	Typhimurium	B	i	1,2
SAL_PC2301AA_AS	SAL_HB7279AA	Avian	North America	United States	7807	Yes	No	Yes	Yes	Yes	Yes	Yes	Yes	Yes	Yes	Yes	Yes	Yes	Yes	Yes	Present	Present	Present	Truncation	Absent	Partial deletion	Absent	Typhimurium	4	i	1,2	Typhimurium	B	i	1,2
SAL_PC2293AA_AS	SAL_HB7287AA	Avian	North America	United States	7807	Yes	No	Yes	Yes	Yes	Yes	Yes	Yes	Yes	Yes	Yes	Yes	Yes	Yes	Yes	Present	Present	Present	Truncation	Absent	Partial deletion	Absent	Typhimurium	4	i	1,2	Typhimurium	B	i	1,2
SAL_PC2290AA_AS	SAL_HB7290AA	Avian	North America	United States	7807	Yes	No	Yes	Yes	Yes	Yes	Yes	Yes	Yes	Yes	Yes	Yes	Yes	Yes	Yes	Present	Present	Present	Truncation	Absent	Partial deletion	Absent	Typhimurium	4	i	1,2	Typhimurium	B	i	1,2
SAL_PC2289AA_AS	SAL_HB7291AA	Avian	North America	United States	7807	Yes	No	Yes	Yes	Yes	Yes	Yes	Yes	Yes	Yes	Yes	Yes	Yes	Yes	Yes	Present	Present	Present	Truncation	Absent	Partial deletion	Absent	Typhimurium	4	i	1,2	Typhimurium	B	i	1,2
SAL_PC2287AA_AS	SAL_HB7293AA	Avian	North America	United States	7807	Yes	Yes	Yes	Yes	Yes	Yes	Yes	Yes	Yes	Yes	Yes	Yes	Yes	Yes	Yes	Partial Deletion	Absent	Truncation	Truncation	Absent	Partial deletion	Present	Typhimurium	4	i	1,2	Typhimurium	B	i	1,2
SAL_PC2383AA_AS	SAL_HB7396AA	Avian	North America	United States	7807	Yes	Yes	Yes	Yes	Yes	Yes	Yes	Yes	Yes	Yes	Yes	Yes	Yes	Yes	Yes	Partial Deletion	Absent	Truncation	Truncation	Absent	Partial deletion	Present	Typhimurium	4	i	1,2	Typhimurium	B	i	1,2
SAL_PC2380AA_AS	SAL_HB7399AA	Avian	North America	United States	7807	Yes	Yes	Yes	Yes	Yes	Yes	Yes	Yes	Yes	Yes	Yes	Yes	Yes	Yes	Yes	Partial Deletion	Absent	Truncation	Truncation	Absent	Partial deletion	Present	Typhimurium	4	i	1,2	Typhimurium	B	i	1,2
SAL_PC2378AA_AS	SAL_HB7401AA	Avian	North America	United States	7807	Yes	Yes	Yes	Yes	Yes	Yes	Yes	Yes	Yes	Yes	Yes	Yes	Yes	Yes	Yes	Partial Deletion	Absent	Truncation	Truncation	Absent	Partial deletion	Present	Typhimurium	4	i	1,2	Typhimurium	B	i	1,2
SAL_PC2368AA_AS	SAL_HB7411AA	Avian	North America	United States	7807	Yes	No	Yes	Yes	Yes	Yes	Yes	Yes	Yes	Yes	Yes	Yes	Yes	Yes	Yes	Present	Present	Present	Truncation	Absent	Partial deletion	Absent	Typhimurium	4	i	1,2	Typhimurium	B	i	1,2
SAL_PC2487AA_AS	SAL_HB7423AA	Avian	North America	United States	7807	Yes	Yes	Yes	Yes	Yes	Yes	Yes	Yes	Yes	Yes	Yes	Yes	Yes	Yes	Yes	Partial Deletion	Absent	Truncation	Truncation	Absent	Partial deletion	Present	Typhimurium	4	i	1,2	Typhimurium	B	i	1,2
SAL_PC2486AA_AS	SAL_HB7424AA	Avian	North America	United States	7807	Yes	Yes	Yes	Yes	Yes	Yes	Yes	Yes	Yes	Yes	Yes	Yes	Yes	Yes	Yes	Partial Deletion	Absent	Truncation	Truncation	Absent	Partial deletion	Present	Typhimurium	4	i	1,2	Typhimurium	B	i	1,2
SAL_PC2482AA_AS	SAL_HB7428AA	Avian	North America	United States	7807	Yes	Yes	Yes	Yes	Yes	Yes	Yes	Yes	Yes	Yes	Yes	Yes	Yes	Yes	Yes	Partial Deletion	Absent	Truncation	Truncation	Absent	Partial deletion	Present	Typhimurium	4	i	1,2	Typhimurium	B	i	1,2
SAL_PC2475AA_AS	SAL_HB7435AA	Avian	North America	United States	7807	Yes	Yes	Yes	Yes	Yes	Yes	Yes	Yes	Yes	Yes	Yes	Yes	Yes	Yes	Yes	Partial Deletion	Absent	Truncation	Truncation	Absent	Partial deletion	Present	Typhimurium	4	i	1,2	Typhimurium	B	i	1,2
SAL_PC2471AA_AS	SAL_HB7439AA	Avian	North America	United States	7807	Yes	Yes	Yes	Yes	Yes	Yes	Yes	Yes	Yes	Yes	Yes	Yes	Yes	Yes	Yes	Partial Deletion	Absent	Truncation	Truncation	Absent	Partial deletion	Present	Typhimurium	4	i	1,2	Typhimurium	B	i	1,2
SAL_PC2469AA_AS	SAL_HB7441AA	Avian	North America	United States	7807	Yes	Yes	Yes	Yes	Yes	Yes	Yes	Yes	Yes	Yes	Yes	Yes	Yes	Yes	Yes	Partial Deletion	Absent	Truncation	Truncation	Absent	Partial deletion	Absent	0	-	i	1,2	Typhimurium	B	i	1,2
SAL_PC2467AA_AS	SAL_HB7443AA	Avian	North America	United States	7807	Yes	Yes	Yes	Yes	Yes	Yes	Yes	Yes	Yes	Yes	Yes	Yes	Yes	Yes	Yes	Partial Deletion	Absent	Truncation	Truncation	Absent	Partial deletion	Present	Typhimurium	4	i	1,2	Typhimurium	B	i	1,2
SAL_PC2459AA_AS	SAL_HB7451AA	Avian	North America	United States	7807	Yes	Yes	Yes	Yes	Yes	Yes	Yes	Yes	Yes	Yes	Yes	Yes	Yes	Yes	Yes	Partial Deletion	Absent	Truncation	Truncation	Absent	Partial deletion	Present	Typhimurium	4	i	1,2	Typhimurium	B	i	1,2
SAL_PC3570AA_AS	SAL_HB8317AA	Avian	North America	United States	7807	Yes	No	Yes	Yes	Yes	Yes	Yes	Yes	Yes	Yes	Yes	Yes	Yes	Yes	Yes	Present	Present	Present	Truncation	Absent	Partial deletion	Absent	Typhimurium	4	i	1,2	Typhimurium	B	i	1,2
SAL_PC3569AA_AS	SAL_HB8318AA	Avian	North America	United States	7807	Yes	Yes	Yes	Yes	Yes	Yes	Yes	Yes	Yes	Yes	Yes	Yes	Yes	Yes	Yes	Partial Deletion	Absent	Truncation	Truncation	Absent	Partial deletion	Present	Typhimurium	4	i	1,2	Typhimurium	B	i	1,2
SAL_PC3568AA_AS	SAL_HB8319AA	Avian	North America	United States	7807	Yes	Yes	Yes	Yes	Yes	Yes	Yes	Yes	Yes	Yes	Yes	Yes	Yes	Yes	Yes	Partial Deletion	Absent	Truncation	Truncation	Absent	Partial deletion	Present	Typhimurium	4	i	1,2	Typhimurium	B	i	1,2
SAL_PC3558AA_AS	SAL_HB8329AA	Avian	North America	United States	7807	Yes	Yes	Yes	Yes	Yes	Yes	Yes	Yes	Yes	Yes	Yes	Yes	Yes	Yes	Yes	Partial Deletion	Absent	Truncation	Truncation	Absent	Partial deletion	Present	Typhimurium	4	i	1,2	Typhimurium	B	i	1,2
SAL_PC4300AA_AS	SAL_HB8703AA	Avian	North America	United States	7807	Yes	Yes	Yes	Yes	Yes	Yes	Yes	Yes	Yes	Yes	Yes	Yes	Yes	Yes	Yes	Partial Deletion	Absent	Truncation	Truncation	Absent	Partial deletion	Absent	0	-	i	1,2	Typhimurium	B	i	1,2
SAL_PC4297AA_AS	SAL_HB8706AA	Avian	North America	United States	7807	Yes	No	Yes	Yes	Yes	Yes	Yes	Yes	Yes	Yes	Yes	Yes	Yes	Yes	Yes	Present	Present	Present	Truncation	Absent	Partial deletion	Absent	0	-	i	1,2	Typhimurium	-	i	1,2
SAL_PC4296AA_AS	SAL_HB8707AA	Avian	North America	United States	7807	Yes	Yes	Yes	Yes	Yes	Yes	Yes	Yes	Yes	Yes + Disrupted	Yes	Yes	Yes	Yes	Yes	Partial Deletion	Absent	Truncation	Truncation	Absent	Partial deletion	Absent	0	-	i	1,2	Typhimurium	-	i	1,2
SAL_PC5584AA_AS	SAL_HB9449AA	Avian	North America	United States	7807	Yes	No	Yes	Yes	Yes	Yes	Yes	Yes	Yes	Yes	Yes	No	Yes	Yes	No	Present	Partial deletion	Present	Present	Present	Present	Absent	0	-	i	1,2	Typhimurium	B	i	1,2
SAL_PC5525AA_AS	SAL_HB9508AA	Avian	North America	United States	7807	Yes	Yes	Yes	Yes	Yes	Yes	Yes	Yes	Yes	Yes	Yes	Yes	Yes	Yes	Yes	Partial Deletion	Absent	Truncation	Truncation	Absent	Partial deletion	Absent	Typhimurium	4	i	1,2	Typhimurium	B	i	1,2
SAL_PC5523AA_AS	SAL_HB9510AA	Avian	North America	United States	7807	Yes	Yes	Yes	Yes	Yes	Yes	Yes	Yes	Yes	Yes	Yes	Yes	Yes	Yes	Yes	Partial Deletion	Absent	Truncation	Truncation	Absent	Partial deletion	Absent	0	-	i	1,2	Typhimurium	B	i	1,2
SAL_PC7604AA_AS	SAL_IB1003AA	Avian	North America	United States	7807	Yes	Yes	Yes	Yes	Yes	Yes	Yes	Yes	Yes	Yes	Yes	Yes	Yes	Yes	Yes	Partial Deletion	Absent	Truncation	Truncation	Absent	Partial deletion	Present	Typhimurium	4	i	1,2	Typhimurium	B	i	1,2
SAL_PC9343AA_AS	SAL_IB2266AA	Avian	North America	United States	7807	Yes	No	Yes	Yes	Yes	Yes	Yes	Yes	Yes	Yes	Yes	Yes	Yes	Yes	Yes	Present	Present	Present	Truncation	Absent	Partial deletion	Absent	Typhimurium	4	i	1,2	Typhimurium	B	i	1,2
SAL_QC0072AA_AS	SAL_IB2759AA	Avian	North America	United States	7807	Yes	Yes	Yes	Yes	Yes	Yes	Yes	Yes	Yes	Yes	Yes	Yes	Yes	Yes	Yes	Present	Partial deletion	Truncation	Present	Present	Present	Absent	0	-	i	1,2	Typhimurium	B	i	1,2
SAL_QC6416AA_AS	SAL_IB7062AA	Avian	North America	United States	7807	Yes	No	Yes	Yes	Yes	Yes	Yes	Yes	Yes	Yes	Yes	Yes	Yes	Yes	Yes	Present	Present	Present	Truncation	Absent	Partial deletion	Absent	Typhimurium	4	i	1,2	Typhimurium	B	i	1,2
SAL_QC6411AA_AS	SAL_IB7067AA	Avian	North America	United States	New	Yes	No	Yes	Yes	Yes	Yes	Yes	Yes	Yes	Yes	Yes	Yes	Yes	Yes	Yes	Present	Present	Present	Truncation	Absent	Partial deletion	Absent	Typhimurium	4	i	1,2	Typhimurium	B	i	1,2
SAL_QC6392AA_AS	SAL_IB7086AA	Avian	North America	United States	7807	Yes	Yes	Yes	Yes	Yes	Yes	Yes	Yes	Yes	Yes	Yes	Yes	Yes	Yes	Yes	Partial Deletion	Absent	Truncation	Truncation	Absent	Partial deletion	Present	Typhimurium	4	i	1,2	Typhimurium	B	i	1,2
SAL_QC6391AA_AS	SAL_IB7087AA	Avian	North America	United States	7807	Yes	Yes	Yes	Yes	Yes	Yes	Yes	Yes	Yes	Yes	Yes	Yes	Yes	Yes	Yes	Partial Deletion	Absent	Truncation	Truncation	Absent	Partial deletion	Present	Typhimurium	4	i	1,2	Typhimurium	B	i	1,2
SAL_QC6389AA_AS	SAL_IB7089AA	Avian	North America	United States	7807	Yes	Yes	Yes	Yes	Yes	Yes	Yes	Yes	Yes	Yes	Yes	Yes	Yes	Yes	Yes	Partial Deletion	Absent	Truncation	Truncation	Absent	Partial deletion	Present	Typhimurium	4	i	1,2	Typhimurium	B	i	1,2
SAL_QC6383AA_AS	SAL_IB7095AA	Avian	North America	United States	7807	Yes	Yes	Yes	Yes	Yes	Yes	Yes	Yes	Yes	Yes	Yes	Yes	Yes	Yes	Yes	Partial Deletion	Absent	Truncation	Truncation	Absent	Partial deletion	Present	Typhimurium	4	i	1,2	Typhimurium	B	i	1,2
SAL_QC6382AA_AS	SAL_IB7096AA	Avian	North America	United States	7807	Yes	Yes	Yes	Yes	Yes	Yes	Yes	Yes	Yes	Yes	Yes	Yes	Yes	Yes	Yes	Partial Deletion	Absent	Truncation	Truncation	Absent	Partial deletion	Present	0	-	i	1,2	Typhimurium	B	i	1,2
SAL_QC6372AA_AS	SAL_IB7106AA	Avian	North America	United States	7807	Yes	No	Yes	Yes	Yes	Yes	Yes	Yes	Yes	Yes	Yes	Yes	Yes	Yes	Yes	Present	Present	Present	Truncation	Absent	Partial deletion	Absent	Typhimurium	4	i	1,2	Typhimurium	B	i	1,2
SAL_VA5258AA_AS	SAL_LA2164AA	Avian	North America	United States	7807	Yes	No	Yes	Yes	Yes	Yes	Yes	Yes	Yes	Yes	Yes	Yes	Yes	Yes	Yes	Present	Present	Present	Truncation	Absent	Partial deletion	Absent	Typhimurium	4	i	1,2	Typhimurium	B	i	1,2
SAL_VB2707AA_AS	SAL_BB0816AA	Avian	Not Reported	Not Reported	7807	Yes	No	Yes	Yes	Yes	Yes	Yes	Yes	Yes	Yes	Yes	Yes	Yes	Yes	Yes	Present	Present	Present	Truncation	Absent	Partial deletion	Absent	Typhimurium	4	i	1,2	Typhimurium	B	i	1,2
SAL_XA9533AA_AS	SAL_NA2934AA	Bovine	Asia	Japan	7807	Yes	No	Yes	Yes	Yes	Yes	Yes	Yes	Yes	Yes	Yes	Yes	Yes	Yes	Yes	Present	Present	Present	Truncation	Absent	Partial deletion	Absent	Typhimurium	4	i	1,2	Typhimurium	B	i	1,2
SAL_YA0458AA_AS	SAL_NA3363AA	Bovine	Europe	Italy	7807	Yes	No	Yes	Yes	Yes	Yes	Yes	Yes	Yes	Yes	Yes	Yes	Yes	Yes	Yes	Present	Present	Present	Truncation	Absent	Partial deletion	Absent	Typhimurium	4	i	1,2	Typhimurium	B	i	1,2
SAL_FC5463AA_AS	SAL_CB9061AA	Bovine	North America	United States	7807	Yes	No	Yes	Yes	Yes	Yes	Yes	Yes	Yes	Yes + Disrupted + SNPs	Yes	Yes	Yes	Yes	Yes	Present	Present	Present	Truncation	Absent	Partial deletion	Absent	Typhimurium	4	i	1,2	Typhimurium	B	i	1,2
SAL_QC6374AA_AS	SAL_IB7104AA	Bovine	North America	United States	7807	Yes	No	Yes	Yes	Yes	Yes	Yes	Yes	Yes	Yes	Yes	Yes	Yes	Yes	Yes	Present	Present	Present	Truncation	Absent	Partial deletion	Absent	0	-	i	1,2	Typhimurium	B	i	1,2
SAL_QC6443AA_AS	SAL_IB7152AA	Bovine	North America	United States	7807	Yes	No	Yes	Yes	Yes	Yes	Yes	Yes	Yes	Yes	Yes	Yes	Yes	Yes	Yes	Present	Present	Present	Truncation	Absent	Partial deletion	Absent	Typhimurium	4	i	1,2	Typhimurium	B	i	1,2
SAL_OB2641AA_AS	SAL_YA3794AA	Bovine	North America	United States	7807	Yes	No	Yes	Yes	Yes	Yes	Yes	Yes	Yes	Yes	Yes	Yes	Yes	Yes	Yes	Present	Present	Present	Truncation	Absent	Partial deletion	Absent	Typhimurium	4	i	1,2	Typhimurium	B	i	1,2
SAL_NA1616AA_AS	SAL_HA1071AA	Bovine	South America	Argentina	7807	Yes	No	Yes	Yes	Yes	Yes	Yes	Yes	Yes	Yes	Yes	Yes	Yes	Yes	Yes	Present	Present	Present	Truncation	Absent	Partial deletion	Absent	0	-	i	1,2	Typhimurium	B	i	1,2
SAL_RC7042AA_AS	SAL_JB4996AA	Environment	North America	United States	7807	Yes	Yes	Yes	Yes	Yes	Yes	Yes	Yes	Yes	Yes	Yes	Yes	Yes	Yes	Yes	Partial Deletion	Absent	Truncation	Truncation	Absent	Partial deletion	Present	Typhimurium	4	i	1,2	Typhimurium	B	i	1,2
SAL_RC7031AA_AS	SAL_JB5007AA	Environment	North America	United States	7807	Yes	No	Yes	Yes	Yes	Yes	Yes	Yes	Yes	Yes	Yes	Yes	Yes	Yes	Yes	Present	Present	Present	Truncation	Absent	Partial deletion	Absent	Typhimurium	4	i	1,2	Typhimurium	B	i	1,2
SAL_AC6639AA_AS	SAL_CB1430AA	Fish	North America	United States	7807	Yes	Yes	Yes	Yes	Yes	Yes	Yes	Yes	Yes	Yes	Yes	Yes	Yes	Yes	Yes	Partial Deletion	Absent	Truncation	Truncation	Absent	Partial deletion	Present	0	-	i	1,2	Typhimurium	B	i	1,2
SAL_AC5798AA_AS	SAL_CB2134AA	Fish	North America	United States	7807	Yes	Yes	Yes	Yes	Yes	Yes	Yes	Yes	Yes	Yes	Yes	Yes	Yes	Yes	Yes	Partial Deletion	Absent	Truncation	Truncation	Absent	Partial deletion	Present	Typhimurium	4	i	1,2	Typhimurium	B	i	1,2
SAL_DC7565AA_AS	SAL_CB6514AA	Fish	North America	United States	143276	Yes	Yes	Yes	Yes	Yes	Yes	Yes	Yes	Yes	Yes	Yes	Yes	Yes	Yes	Yes	Partial Deletion	Absent	Truncation	Truncation	Absent	Partial deletion	Present	0	-	i	1,2	Typhimurium	B	i	1,2
SAL_LC3716AA_AS	SAL_EB9776AA	Fish	North America	United States	7807	Yes	Yes	Yes	Yes	Yes	Yes	Yes	Yes	Yes	Yes	Yes	Yes	Yes	Yes	Yes	Partial Deletion	Absent	Truncation	Truncation	Absent	Partial deletion	Present	Typhimurium	4	i	1,2	Typhimurium	B	i	1,2
SAL_NC3554AA_AS	SAL_GB2847AA	Fish	North America	United States	7807	Yes	Yes	Yes	Yes	Yes	Yes	Yes	Yes	Yes	Yes	Yes	Yes	Yes	Yes	Yes	Partial Deletion	Absent	Truncation	Truncation	Absent	Partial deletion	Present	Typhimurium	4	i	1,2	Typhimurium	B	i	1,2
SAL_NC3755AA_AS	SAL_GB2988AA	Fish	North America	United States	7807	Yes	Yes	Yes	Yes	Yes	Yes	Yes	Yes	Yes	Yes	Yes	Yes	Yes	Yes	Yes	Partial Deletion	Absent	Truncation	Truncation	Absent	Partial deletion	Present	Typhimurium	4	i	1,2	Typhimurium	B	i	1,2
SAL_OA0000AA_AS	SAL_HA4359AA	Fish	North America	Mexico	7807	Yes	Yes	Yes	Yes	Yes	Yes	Yes	Yes	Yes	Yes	Yes	Yes	Yes	Yes	Yes	Partial Deletion	Absent	Truncation	Truncation	Absent	Partial deletion	Present	Typhimurium	4	i	1,2	Typhimurium	B	i	1,2
SAL_SA0358AA_AS	SAL_JA1889AA	Fish	North America	United States	7807	Yes	Yes	Yes	Yes	Yes	Yes	Yes	Yes	Yes	Yes	Yes	Yes	Yes	Yes	Yes	Partial Deletion	Absent	Truncation	Truncation	Absent	Partial deletion	Present	Typhimurium	4	i	1,2	Typhimurium	B	i	1,2
SAL_TA1112AA_AS	SAL_JA7476AA	Fish	North America	United States	7807	Yes	Yes	Yes	Yes	Yes	Yes	Yes	Yes	Yes	Yes	Yes	Yes	Yes	Yes	Yes	Partial Deletion	Absent	Truncation	Truncation	Absent	Partial deletion	Present	Typhimurium	4	i	1,2	Typhimurium	B	i	1,2
SAL_SC5746AA_AS	SAL_KB3017AA	Fish	North America	United States	7807	Yes	No	Yes	Yes	Yes	Yes	Yes	Yes	Yes	Yes	Yes	Yes	Yes	Yes	Yes	Present	Present	Present	Truncation	Absent	Partial deletion	Absent	Typhimurium	4	i	1,2	Typhimurium	B	i	1,2
SAL_TC3854AA_AS	SAL_LB0146AA	Fish	North America	United States	7807	Yes	Yes	Yes	Yes	Yes	Yes	Yes	Yes	Yes	Yes	Yes	Yes	Yes	Yes	Yes	Partial Deletion	Absent	Truncation	Truncation	Absent	Partial deletion	Absent	0	-	i	1,2	Typhimurium	-	i	1,2
SAL_TC7493AA_AS	SAL_LB3266AA	Fish	North America	United States	7807	Yes	Yes	Yes	Yes	Yes	Yes	Yes	Yes	Yes	Yes	Yes	Yes	Yes	Yes	Yes	Partial Deletion	Absent	Truncation	Truncation	Absent	Partial deletion	Absent	Typhimurium	4	i	1,2	Typhimurium	B	i	1,2
SAL_CB9359AA_AS	SAL_RA7537AA	Food	Asia	India	7807	Yes	No	Yes	Yes	Yes	Yes	Yes	Yes	Yes	Yes	Yes	Yes	Yes	Yes	Yes	Present	Present	Present	Truncation	Absent	Partial deletion	Absent	Typhimurium	4	i	1,2	Typhimurium	B	i	1,2
SAL_AB5375AA_AS	SAL_PA3983AA	Food	North America	United States	7807	Yes	No	Yes	Yes	Yes	Yes	Yes	Yes	Yes	Yes	Yes	Yes	Yes	Yes	Yes	Present	Present	Present	Truncation	Absent	Partial deletion	Absent	Typhimurium	4	i	1,2	Typhimurium	B	i	1,2
SAL_UA1591AA_AS	SAL_KA3969AA	Human	Asia	Taiwan	7807	Yes	No	Yes	Yes	Yes	Yes	Yes	Yes	Yes	Yes	Yes	Yes	Yes	Yes	Yes	Present	Present	Present	Truncation	Absent	Partial deletion	Absent	Typhimurium	4	i	1,2	Typhimurium	B	i	1,2
SAL_VA0025AA_AS	SAL_LA3079AA	Human	Asia	Taiwan	7807	Yes	No	Yes	Yes	Yes	Yes	Yes	Yes	Yes	Yes	Yes	Yes	Yes	Yes	Yes	Present	Present	Present	Truncation	Absent	Partial deletion	Absent	Typhimurium	4	i	1,2	Typhimurium	B	i	1,2
SAL_XA9540AA_AS	SAL_NA2929AA	Human	Asia	Japan	7807	Yes	No	Yes	Yes	Yes	Yes	Yes	Yes	Yes	Yes	Yes	Yes	Yes	Yes	Yes	Present	Present	Present	Truncation	Absent	Partial deletion	Absent	Typhimurium	4	i	1,2	Typhimurium	B	i	1,2
SAL_WB4501AA_AS	SAL_BB4434AA	Human	Europe	United Kingdom	7807	Yes	No	Yes	Yes	Yes	Yes	Yes	Yes	Yes	Yes	Yes	Yes	Yes	Yes	Yes	Present	Present	Present	Truncation	Absent	Partial deletion	Absent	Typhimurium	4	i	1,2	Typhimurium	B	i	1,2
SAL_AC7619AA_AS	SAL_CB0380AA	Human	Europe	United Kingdom	7807	Yes	No	Yes	Yes	Yes	Yes	Yes	Yes	Yes	Yes	Yes	Yes	Yes	Yes	Yes	Present	Present	Present	Truncation	Absent	Partial deletion	Absent	Typhimurium	4	i	1,2	Typhimurium	B	i	1,2
SAL_HC7455AA_AS	SAL_DB3035AA	Human	Europe	France	7807	Yes	No	Yes	Yes	Yes	Yes	Yes	Yes	Yes	Yes	Yes	Yes	Yes	Yes	Yes	Present	Present	Present	Truncation	Absent	Partial deletion	Absent	0	-	i	1,2	Typhimurium	B	i	1,2
SAL_HC7511AA_AS	SAL_DB3091AA	Human	Europe	France	7807	Yes	No	Yes	Yes	Yes	Yes	Yes	Yes	Yes	Yes + Disrupted	Yes	Yes	Yes	Yes	Yes	Present	Present	Present	Truncation	Absent	Partial deletion	Absent	0	-	i	1,2	Typhimurium	B	i	1,2
SAL_IC7770AA_AS	SAL_DB9190AA	Human	Europe	France	155702	Yes	No	Yes	Yes	Yes	Yes	Yes	Yes	Yes	Yes	Yes	Yes	Yes	Yes	Yes	Partial Deletion	Absent	Truncation	Truncation	Absent	Partial deletion	Absent	0	-	i	1,2	Typhimurium	B	i	1,2
SAL_IC7774AA_AS	SAL_DB9194AA	Human	Europe	France	7807	Yes	No	Yes	Yes	Yes	Yes	Yes	Yes	Yes	Yes	Yes	Yes	Yes	Yes	Yes	Present	Present	Present	Truncation	Absent	Partial deletion	Absent	0	-	i	1,2	Typhimurium	-	i	1,2
SAL_JC0173AA_AS	SAL_EB0387AA	Human	Europe	France	7807	Yes	No	Yes	Yes	Yes	Yes	Yes	Yes	Yes	Yes	Yes	Yes	Yes	Yes	Yes	Present	Partial deletion	Present	Truncation	Absent	Partial deletion	Absent	0	-	i	1,2	Typhimurium	-	i	1,2
SAL_JC4336AA_AS	SAL_EB1661AA	Human	Europe	France	7807	Yes	No	Yes	Yes	Yes	Yes	Yes	Yes	Yes	Yes	Yes	Yes	Yes	Yes	Yes	Present	Partial deletion	Present	Truncation	Absent	Partial deletion	Absent	0	-	i	1,2	Typhimurium	-	i	1,2
SAL_JC4343AA_AS	SAL_EB1668AA	Human	Europe	France	7807	Yes	No	Yes	Yes	Yes	Yes	Yes	Yes	Yes	Yes	Yes	Yes	Yes	Yes	Yes	Present	Present	Present	Truncation	Absent	Partial deletion	Absent	0	-	i	1,2	Typhimurium	B	i	1,2
SAL_JC5815AA_AS	SAL_EB2160AA	Human	Europe	France	7807	Yes	No	Yes	Yes	Yes	Yes	Yes	Yes	Yes	Yes	Yes	Yes	Yes	Yes	Yes	Present	Partial deletion	Absent	Truncation	Absent	Partial deletion	Absent	0	-	i	1,2	Typhimurium	B	i	1,2
SAL_JC7501AA_AS	SAL_EB2659AA	Human	Europe	France	7807	Yes	No	Yes	Yes	Yes	Yes	Yes	Yes	Yes	Yes	Yes	Yes	Yes	Yes	Yes	Partial Deletion	Absent	Truncation	Truncation	Absent	Partial deletion	Absent	0	-	i	1,2	Typhimurium	-	i	1,2
SAL_LC2943AA_AS	SAL_EB9406AA	Human	Europe	France	7807	Yes	No	Yes	Yes	Yes	Yes	Yes	Yes	Yes	Yes	Yes	Yes	Yes	Yes	Yes	Present	Present	Present	Truncation	Absent	Partial deletion	Absent	0	-	i	1,2	Typhimurium	B	i	1,2
SAL_KA7958AA_AS	SAL_FA3540AA	Human	Europe	United Kingdom	7807	Yes	Yes	Yes	Yes	Yes	Yes	Yes	Yes	Yes	Yes	Yes	Yes	Yes	Yes	Yes	Present	Present	Present	Truncation	Absent	Partial deletion	Absent	Typhimurium	4	i	1,2	Typhimurium	B	i	1,2
SAL_MC3502AA_AS	SAL_FB4464AA	Human	Europe	France	7807	Yes	No	Yes	Yes	Yes	Yes	Yes	Yes	Yes	Yes	Yes	Yes	Yes	Yes	Yes	Present	Present	Present	Truncation	Absent	Partial deletion	Absent	Typhimurium	4	i	1,2	Typhimurium	B	i	1,2
SAL_MC3504AA_AS	SAL_FB4466AA	Human	Europe	France	7807	Yes	No	Yes	Yes	Yes	Yes	Yes	Yes	Yes	Yes	Yes	Yes	Yes	Yes	Yes	Present	Present	Present	Truncation	Absent	Partial deletion	Absent	Typhimurium	4	i	1,2	Typhimurium	B	i	1,2
SAL_MC3505AA_AS	SAL_FB4467AA	Human	Europe	France	7807	Yes	No	Yes	Yes	Yes	Yes	Yes	Yes	Yes	Yes	Yes	Yes	Yes	Yes	Yes	Present	Present	Present	Truncation	Absent	Partial deletion	Absent	Typhimurium	4	i	1,2	Typhimurium	B	i	1,2
SAL_MC3507AA_AS	SAL_FB4469AA	Human	Europe	France	7807	Yes	No	Yes	Yes	Yes	Yes	Yes	Yes	Yes	Yes	Yes	Yes	Yes	Yes	Yes	Present	Present	Present	Truncation	Absent	Partial deletion	Absent	Typhimurium	4	i	1,2	Typhimurium	B	i	1,2
SAL_MC3518AA_AS	SAL_FB4480AA	Human	Europe	France	7807	Yes	No	Yes	Yes	Yes	Yes	Yes	Yes	Yes	Yes	Yes	Yes	Yes	Yes	Yes	Partial Deletion	Absent	Truncation	Truncation	Absent	Partial deletion	Absent	0	-	i	1,2	Typhimurium	-	i	1,2
SAL_MC3562AA_AS	SAL_FB4524AA	Human	Europe	France	7807	Yes	No	Yes	Yes	Yes	Yes	Yes	Yes	Yes	Yes	Yes	Yes	Yes	Yes	Yes	Present	Present	Present	Truncation	Absent	Partial deletion	Absent	0	-	i	1,2	Typhimurium	B	i	1,2
SAL_MC3567AA_AS	SAL_FB4529AA	Human	Europe	France	7807	Yes	No	Yes	Yes	Yes	Yes	Yes	Yes	Yes	Yes	Yes	Yes	Yes	Yes	Yes	Present	Present	Present	Truncation	Absent	Partial deletion	Absent	0	-	i	1,2	Typhimurium	B	i	1,2
SAL_MC4033AA_AS	SAL_FB4803AA	Human	Europe	France	7807	Yes	No	Yes	Yes	Yes	Yes	Yes	Yes	Yes	Yes	Yes	Yes	Yes	Yes	Yes	Present	Present	Present	Truncation	Absent	Partial deletion	Absent	0	-	i	1,2	Typhimurium	-	i	1,2
SAL_OC4484AA_AS	SAL_HB1301AA	Human	Europe	France	7807	Yes	No	Yes	Yes	Yes	Yes	Yes	Yes	Yes	Yes	Yes	Yes	Yes	Yes	Yes	Present	Present	Present	Truncation	Absent	Partial deletion	Absent	0	-	i	1,2	Typhimurium	B	i	1,2
SAL_PC6196AA_AS	SAL_HB9945AA	Human	Europe	France	7807	Yes	No	Yes	Yes	Yes	Yes	Yes	Yes	Yes	Yes	Yes	Yes	Yes	Yes	Yes	Present	Present	Present	Truncation	Absent	Partial deletion	Absent	0	-	i	1,2	Typhimurium	-	i	1,2
SAL_PC8102AA_AS	SAL_IB1626AA	Human	Europe	France	7807	Yes	No	Yes	Yes	Yes	Yes	Yes	Yes	Yes	Yes	Yes	Yes	Yes	Yes	Yes	Present	Present	Present	Truncation	Absent	Partial deletion	Absent	Typhimurium	4	i	1,2	Typhimurium	B	i	1,2
SAL_PC8608AA_AS	SAL_IB1771AA	Human	Europe	France	7807	Yes	No	Yes	Yes	Yes	Yes	Yes	Yes	Yes	Yes	Yes	Yes	Yes	Yes	Yes	Present	Partial deletion	Present	Truncation	Absent	Partial deletion	Absent	0	-	i	1,2	Typhimurium	-	i	1,2
SAL_QC4119AA_AS	SAL_IB5831AA	Human	Europe	France	7807	Yes	No	Yes	Yes	Yes	Yes	Yes	Yes	Yes	Yes + Disrupted	Yes	Yes	Yes	Yes	Yes	Present	Absent	Absent	Truncation	Absent	Partial deletion	Absent	0	-	i	1,2	Typhimurium	B	i	1,2
SAL_QC4750AA_AS	SAL_IB6360AA	Human	Europe	France	7807	Yes	No	Yes	Yes	Yes	Yes	Yes	Yes	Yes	Yes	Yes	Yes	Yes	Yes	Yes	Present	Present	Present	Truncation	Absent	Partial deletion	Absent	0	-	i	1,2	Typhimurium	B	i	1,2
SAL_VA6760AA_AS	SAL_LA5329AA	Human	Europe	United Kingdom	7807	Yes	No	Yes	Yes	Yes	Yes	Yes	Yes	Yes	Yes	Yes	Yes	Yes	Yes	Yes	Present	Present	Present	Truncation	Absent	Partial deletion	Absent	Typhimurium	4	i	1,2	Typhimurium	B	i	1,2
SAL_TC4434AA_AS	SAL_LB0641AA	Human	Europe	United Kingdom	7807	Yes	No	Yes	Yes	Yes	Yes	Yes	Yes	Yes	Yes	Yes	Yes	Yes	Yes	Yes	Present	Present	Present	Truncation	Absent	Partial deletion	Absent	Typhimurium	4	i	1,2	Typhimurium	B	i	1,2
SAL_BB2924AA_AS	SAL_QA0847AA	Human	Europe	United Kingdom	7807	Yes	No	Yes	Yes	Yes	Yes	Yes	Yes	Yes	Yes	Yes	Yes	Yes	Yes	Yes	Present	Present	Present	Truncation	Absent	Partial deletion	Absent	ND	ND	ND	ND	ND	ND	ND	ND
SAL_CB2552AA_AS	SAL_RA0878AA	Human	Europe	United Kingdom	7807	Yes	No	Yes	Yes	Yes	Yes	Yes	Yes	Yes	Yes	Yes	Yes	Yes	Yes	Yes	Present	Present	Present	Truncation	Absent	Partial deletion	Absent	Typhimurium	4	i	1,2	Typhimurium	B	i	1,2
SAL_EB0230AA_AS	SAL_SA4863AA	Human	Europe	United Kingdom	7807	Yes	No	Yes	Yes	Yes	Yes	Yes	Yes	Yes	Yes	Yes	Yes	Yes	Yes	Yes	Present	Present	Present	Truncation	Absent	Partial deletion	Absent	Typhimurium	4	i	1,2	Typhimurium	B	i	1,2
SAL_LC9266AA_AS	SAL_FB2280AA	Human	North America	Canada	7807	Yes	No	Yes	Yes	Yes	Yes	Yes	Yes	Yes	Yes	Yes	Yes	Yes	Yes	Yes	Present	Present	Present	Truncation	Absent	Partial deletion	Absent	Typhimurium	4	i	1,2	Typhimurium	B	i	1,2
SAL_MC1351AA_AS	SAL_FB3222AA	Human	North America	Canada	7807	Yes	Yes	Yes	Yes	Yes	Yes	Yes	Yes	Yes	Yes	Yes	Yes	Yes	Yes	Yes	Partial Deletion	Absent	Truncation	Truncation	Absent	Partial deletion	Present	Typhimurium	4	i	1,2	Typhimurium	B	i	1,2
SAL_OC1539AA_AS	SAL_GB8405AA	Human	North America	Canada	7807	Yes	Yes	Yes	Yes	Yes	Yes	Yes	Yes	Yes	Yes	Yes	Yes	Yes	Yes	Yes	Partial Deletion	Absent	Truncation	Truncation	Absent	Partial deletion	Present	Typhimurium	4	i	1,2	Typhimurium	B	i	1,2
SAL_OC7891AA_AS	SAL_HB4471AA	Human	North America	Canada	7807	Yes	No	Yes	Yes	Yes	Yes	Yes	Yes	Yes	Yes	Yes	Yes	Yes	Yes	Yes	Present	Present	Present	Truncation	Absent	Partial deletion	Absent	Typhimurium	4	i	1,2	Typhimurium	B	i	1,2
SAL_QA5469AA_AS	SAL_IA6301AA	Human	North America	United States	7807	Yes	Yes	Yes	Yes	Yes	Yes	Yes	Yes	Yes	Yes	Yes	Yes	Yes	Yes	Yes	Partial Deletion	Absent	Truncation	Truncation	Absent	Partial deletion	Present	0	-	i	1,2	Typhimurium	B	i	1,2
SAL_SA8667AA_AS	SAL_JA4506AA	Human	North America	United States	7807	Yes	No	Yes	Yes	Yes	Yes	Yes	Yes	Yes	Yes	Yes	Yes	Yes	Yes	Yes	Present	Present	Present	Truncation	Absent	Partial deletion	Absent	Typhimurium	4	i	1,2	Typhimurium	B	i	1,2
SAL_UA8080AA_AS	SAL_LA0440AA	Human	North America	United States	7807	Yes	No	Yes	Yes	Yes	Yes	Yes	Yes	Yes	Yes	Yes	Yes	Yes	Yes	Yes	Present	Present	Present	Truncation	Absent	Partial deletion	Absent	Typhimurium	4	i	1,2	Typhimurium	B	i	1,2
SAL_WA9353AA_AS	SAL_MA5603AA	Human	North America	United States	7807	Yes	Yes	Yes	Yes	Yes	Yes	Yes	Yes	Yes	Yes	Yes	Yes	Yes	Yes	Yes	Partial Deletion	Absent	Truncation	Truncation	Absent	Partial deletion	Present	0	-	i	1,2	Typhimurium	B	i	1,2
SAL_XA9733AA_AS	SAL_NA2837AA	Human	North America	United States	7807	Yes	Yes	Yes	Yes	Yes	Yes	Yes	Yes	Yes	Yes	Yes	Yes	Yes	Yes	Yes	Partial Deletion	Absent	Truncation	Truncation	Absent	Partial deletion	Present	Typhimurium	4	i	1,2	Typhimurium	B	i	1,2
SAL_ZA3088AA_AS	SAL_OA1877AA	Human	North America	United States	7807	Yes	No	Yes	Yes	Yes	Yes	Yes	Yes	Yes	Yes	Yes	Yes	Yes	Yes	Yes	Present	Present	Present	Truncation	Absent	Partial deletion	Absent	Typhimurium	4	i	1,2	Typhimurium	B	i	1,2
SAL_KB9545AA_AS	SAL_WA3702AA	Human	North America	United States	7807	Yes	No	Yes	Yes	Yes	Yes	Yes	Yes	Yes	Yes	Yes	Yes	Yes	Yes	Yes	Present	Present	Present	Truncation	Absent	Partial deletion	Absent	Typhimurium	4	i	1,2	Typhimurium	B	i	1,2
SAL_XA0329AA_AS	SAL_MA6052AA	Laboratory	Asia	South Korea	7807	Yes	No	Yes	Yes	Yes	Yes	Yes	Yes	Yes	Yes	Yes	Yes	Yes	Yes	Yes	Present	Present	Present	Truncation	Absent	Partial deletion	Absent	Typhimurium	4	i	1,2	Typhimurium	B	i	1,2
SAL_YA0487AA_AS	SAL_NA3335AA	Laboratory	Europe	Italy	7807	Yes	No	Yes	Yes	Yes	Yes	Yes	Yes	Yes	Yes	Yes	Yes	Yes	Yes	Yes	Present	Present	Present	Truncation	Absent	Partial deletion	Absent	Typhimurium	4	i	1,2	Typhimurium	B	i	1,2
SAL_OC0802AA_AS	SAL_GB8140AA	Laboratory	South America	Chile	7807	Yes	No	Yes	Yes	Yes	Yes	Yes	Yes	Yes	Yes	Yes	Yes	Yes	Yes	Yes	Present	Present	Present	Truncation	Absent	Partial deletion	Absent	Typhimurium	4	i	1,2	Typhimurium	B	i	1,2
SAL_VB3481AA_AS	SAL_BB0891AA	Not Reported	Europe	France	7807	Yes	No	Yes	Yes	Yes	Yes	Yes	Yes	Yes	Yes	Yes	Yes	Yes	Yes	Yes	Present	Present	Present	Truncation	Absent	Partial deletion	Absent	Typhimurium	4	i	1,2	Typhimurium	B	i	1,2
SAL_XA9200AA_AS	SAL_NA2206AA	Not Reported	Europe	Poland	7807	Yes	No	Yes	Yes	Yes	Yes	Yes	Yes	Yes	Yes	Yes	Yes	Yes	Yes	Yes	Present	Present	Present	Truncation	Absent	Partial deletion	Absent	Typhimurium	4	i	1,2	Typhimurium	B	i	1,2
SAL_MB6215AA_AS	SAL_XA2623AA	Not Reported	Europe	United Kingdom	7807	Yes	No	Yes	Yes	Yes	Yes	Yes	Yes	Yes	Yes	Yes	Yes	Yes	Yes	Yes	Present	Present	Present	Truncation	Absent	Partial deletion	Absent	Typhimurium	4	i	1,2	Typhimurium	B	i	1,2
SAL_NB1356AA_AS	SAL_XA6551AA	Not Reported	Europe	United Kingdom	7807	Yes	No	Yes	Yes	Yes	Yes	Yes	Yes	Yes	Yes	Yes	Yes	Yes	Yes	Yes	Present	Absent	Absent	Truncation	Absent	Partial deletion	Absent	Typhimurium	4	i	1,2	Typhimurium	B	i	1,2
SAL_NC2234AA_AS	SAL_GB2059AA	Not Reported	North America	Canada	7807	Yes	Yes	Yes	Yes	Yes	Yes	Yes	Yes	Yes	Yes	Yes	Yes	Yes	Yes	Yes	Partial Deletion	Absent	Truncation	Truncation	Absent	Partial deletion	Present	Typhimurium	4	i	1,2	Typhimurium	B	i	1,2
SAL_RC3452AA_AS	SAL_JB1633AA	Not Reported	North America	United States	7807	Yes	No	Yes	Yes	Yes	Yes	Yes	Yes	Yes	Yes	Yes	Yes	Yes	Yes	Yes	Present	Present	Present	Truncation	Absent	Partial deletion	Absent	Typhimurium	4	i	1,2	Typhimurium	B	i	1,2
SAL_RC3435AA_AS	SAL_JB1650AA	Not Reported	North America	United States	7807	Yes	Yes	Yes	Yes	Yes	Yes	Yes	Yes	Yes	Yes	Yes	Yes	Yes	Yes	Yes	Partial Deletion	Absent	Truncation	Truncation	Absent	Partial deletion	Present	Typhimurium	4	i	1,2	Typhimurium	B	i	1,2
SAL_RC6141AA_AS	SAL_JB4116AA	Not Reported	North America	United States	7807	Yes	Yes	Yes	Yes	Yes	Yes	Yes	Yes	Yes	Yes + Disrupted + SNPs	Yes	Yes	Yes	Yes	Yes	Partial Deletion	Absent	Truncation	Truncation	Absent	Partial deletion	Present	0	-	i	1,2	Typhimurium	B	i	1,2
SAL_RC6830AA_AS	SAL_JB4730AA	Not Reported	North America	United States	7807	Yes	Yes	Yes	Yes	Yes	Yes	Yes	Yes	Yes	Yes	Yes	Yes	Yes	Yes	Yes	Partial Deletion	Absent	Truncation	Truncation	Absent	Partial deletion	Present	Typhimurium	4	i	1,2	Typhimurium	B	i	1,2
SAL_SC8404AA_AS	SAL_KB5089AA	Not Reported	North America	United States	7807	Yes	Yes	Yes	Yes	Yes	Yes	Yes	Yes	Yes	Yes + Disrupted	Yes	Yes	Yes	Yes	Yes	Partial Deletion	Absent	Truncation	Truncation	Absent	Partial deletion	Absent	0	-	i	1,2	Typhimurium	B	i	1,2
SAL_UA9683AA_AS	SAL_LA2195AA	Not Reported	North America	United States	7807	Yes	No	Yes	Yes	Yes	Yes	Yes	Yes	Yes	Yes	Yes	Yes	Yes	Yes	Yes	Present	Present	Present	Truncation	Absent	Partial deletion	Absent	Typhimurium	4	i	1,2	Typhimurium	B	i	1,2
SAL_VC3341AA_AS	SAL_MB9391AA	Not Reported	North America	United States	7807	Yes	No	Yes	Yes	Yes	Yes	Yes	Yes	Yes	Yes	Yes	Yes	Yes	Yes	Yes	Present	Present	Present	Truncation	Absent	Partial deletion	Absent	Typhimurium	4	i	1,2	Typhimurium	B	i	1,2
SAL_YA4363AA_AS	SAL_NA5810AA	Not Reported	North America	United States	7807	Yes	No	Yes	Yes	Yes	Yes	Yes	Yes	Yes	Yes	Yes	Yes	Yes	Yes	Yes	Present	Present	Present	Truncation	Absent	Partial deletion	Absent	Typhimurium	4	i	1,2	Typhimurium	B	i	1,2
SAL_AB8263AA_AS	SAL_PA6920AA	Not Reported	North America	United States	7807	Yes	No	Yes	Yes	Yes	Yes	Yes	Yes	Yes	Yes	Yes	Yes	Yes	Yes	Yes	Present	Partial deletion	Present	Truncation	Absent	Partial deletion	Absent	0	-	i	1,2	Typhimurium	B	i	1,2
SAL_BB1728AA_AS	SAL_QA0011AA	Not Reported	North America	United States	7807	Yes	Yes	Yes	Yes	Yes	Yes	Yes	Yes	Yes	Yes	Yes	Yes	Yes	Yes	Yes	Partial Deletion	Absent	Truncation	Truncation	Absent	Partial deletion	Present	Typhimurium	4	i	1,2	Typhimurium	B	i	1,2
SAL_IB8864AA_AS	SAL_VA1693AA	Not Reported	North America	United States	7807	Yes	No	Yes	Yes	Yes	Yes	Yes	Yes	Yes	Yes	Yes	Yes	Yes	Yes	Yes	Partial Deletion	Absent	Truncation	Truncation	Absent	Partial deletion	Absent	0	-	i	1,2	Typhimurium	B	i	1,2
SAL_UB7227AA_AS	SAL_AB4510AA	Not Reported	Not Reported	Not Reported	142770	Yes	Yes	Yes	Yes	Yes	Yes	Yes	No	Yes	Yes	Yes	Yes	Yes	Yes	Yes	Present	Present	Present	Truncation	Absent	Partial deletion	Absent	Typhimurium	4	i	1,2	Typhimurium	B	i	1,2
SAL_UB7131AA_AS	SAL_AB4603AA	Not Reported	Not Reported	Not Reported	7807	Yes	Yes	Yes	Yes	Yes	Yes	Yes	Yes	Yes	Yes	Yes	Yes	Yes	Yes	Yes	Present	Present	Present	Truncation	Absent	Partial deletion	Absent	Typhimurium	4	i	1,2	Typhimurium	B	i	1,2
SAL_IA5751AA_AS	SAL_BA2257AA	Not Reported	Not Reported	Not Reported	7807	Yes	No	Yes	Yes	Yes	Yes	Yes	Yes	Yes	Yes	Yes	Yes	Yes	Yes	Yes	Present	Present	Present	Truncation	Absent	Partial deletion	Absent	Typhimurium	4	i	1,2	Typhimurium	B	i	1,2
SAL_IA7406AA_AS	SAL_BA6583AA	Not Reported	Not Reported	Not Reported	7807	Yes	No	Yes	Yes	Yes	Yes	Yes	Yes	Yes	Yes	Yes	Yes	Yes	Yes	Yes	Present	Present	Present	Truncation	Absent	Partial deletion	Absent	Typhimurium	4	i	1,2	Typhimurium	B	i	1,2
SAL_XA1089AA_AS	SAL_BA7182AA	Not Reported	Not Reported	Not Reported	7807	Yes	No	Yes	Yes	Yes	Yes	Yes	Yes	Yes	Yes	Yes	Yes	Yes	Yes	Yes	Present	Present	Present	Truncation	Absent	Partial deletion	Absent	Typhimurium	4	i	1,2	Typhimurium	B	i	1,2
SAL_KC7654AA_AS	SAL_EB7011AA	Not Reported	Not Reported	Not Reported	7807	Yes	No	Yes	Yes	Yes	Yes	Yes	Yes	Yes	Yes	Yes	Yes	Yes	Yes	Yes	Present	Present	Present	Truncation	Absent	Partial deletion	Absent	ND	ND	ND	ND	ND	ND	ND	ND
SAL_MC9487AA_AS	SAL_FB9119AA	Not Reported	Not Reported	Not Reported	7807	Yes	No	Yes	Yes	Yes	Yes	Yes	Yes	Yes	Yes	Yes	Yes	Yes	Yes	Yes	Present	Present	Present	Truncation	Absent	Partial deletion	Absent	Typhimurium	4	i	1,2	Typhimurium	B	i	1,2
SAL_LA7051AA_AS	SAL_GA2318AA	Not Reported	Not Reported	Not Reported	7807	Yes	No	Yes	Yes	Yes	Yes	Yes	Yes	Yes	Yes	Yes	Yes	Yes	Yes	Yes	Present	Present	Present	Truncation	Absent	Partial deletion	Absent	Typhimurium	4	i	1,2	Typhimurium	B	i	1,2
SAL_IB6191AA_AS	SAL_UA9311AA	Not Reported	Not Reported	Not Reported	7807	Yes	Yes	Yes	Yes	Yes	Yes	Yes	Yes	Yes	Yes	Yes	Yes	Yes	Yes	Yes	Present	Present	Present	Truncation	Absent	Partial deletion	Absent	Typhimurium	4	i	1,2	Typhimurium	B	i	1,2
SAL_WC0609AA_AS	SAL_NB6500AA	Plant	Asia	India	7807	Yes	No	Yes	Yes	Yes	Yes	Yes	Yes	Yes	Yes	Yes	Yes	Yes	Yes	Yes	Present	Present	Present	Truncation	Absent	Partial deletion	Absent	Typhimurium	4	i	1,2	Typhimurium	B	i	1,2
SAL_VB3726AA_AS	SAL_AB9963AA	Plant	North America	United States	7807	Yes	No	Yes	Yes	Yes	Yes	Yes	Yes	Yes	Yes	Yes	Yes	Yes	Yes	Yes	Partial Deletion	Absent	Truncation	Truncation	Absent	Partial deletion	Absent	0	-	i	1,2	Typhimurium	-	i	1,2
SAL_FA5713AA_AS	SAL_DA9724AA	Plant	North America	United States	8049	Yes	No	Yes	Yes	Yes	Yes	Yes	Yes	Yes	Yes	Yes	Yes	Yes	Yes	Yes	Present	Present	Present	Truncation	Absent	Partial deletion	Absent	Typhimurium	4	i	1,2	Typhimurium	B	i	1,2
SAL_IB4172AA_AS	SAL_UA8873AA	Plant	North America	United States	7807	Yes	No	Yes	Yes	Yes	Yes	Yes	Yes	Yes	Yes	Yes	Yes	Yes	Yes	Yes	Present	Present	Present	Truncation	Absent	Partial deletion	Absent	Typhimurium	4	i	1,2	Typhimurium	B	i	1,2
SAL_UA8131AA_AS	SAL_LA0567AA	Poultry	North America	Barbados	7807	Yes	No	Yes	Yes	Yes	Yes	Yes	Yes	Yes	Yes	Yes	Yes	Yes	Yes	Yes	Present	Present	Present	Truncation	Absent	Partial deletion	Absent	Typhimurium	4	i	1,2	Typhimurium	B	i	1,2
SAL_UC0125AA_AS	SAL_LB5962AA	Poultry	North America	United States	7807	Yes	No	Yes	Yes	Yes	Yes	Yes	Yes	Yes	Yes	Yes	Yes	Yes	Yes	Yes	Present	Present	Present	Truncation	Absent	Partial deletion	Absent	0	-	i	1,2	Typhimurium	B	i	1,2
SAL_EA6208AA_AS	SAL_BA8495AA	Reptile	North America	United States	8049	Yes	No	Yes	Yes	Yes	Yes	Yes	Yes	Yes	Yes	Yes	Yes	Yes	Yes	Yes	Present	Present	Present	Truncation	Absent	Partial deletion	Absent	Typhimurium	4	i	1,2	Typhimurium	B	i	1,2
SAL_FA5695AA_AS	SAL_DA9693AA	Reptile	North America	United States	8049	Yes	No	Yes	Yes	Yes	Yes	Yes	Yes	Yes	Yes	Yes	Yes	Yes	Yes	Yes	Present	Present	Present	Truncation	Absent	Partial deletion	Absent	Typhimurium	4	i	1,2	Typhimurium	B	i	1,2
SAL_FA5712AA_AS	SAL_DA9727AA	Reptile	North America	United States	8049	Yes	No	Yes	Yes	Yes	Yes	Yes	Yes	Yes	Yes	Yes	Yes	Yes	Yes	Yes	Present	Present	Present	Truncation	Absent	Partial deletion	Absent	Typhimurium	4	i	1,2	Typhimurium	B	i	1,2
SAL_FA6106AA_AS	SAL_EA0556AA	Reptile	North America	United States	8049	Yes	No	Yes	Yes	Yes	Yes	Yes	Yes	Yes	Yes	Yes	Yes	Yes	Yes	Yes	Present	Present	Present	Truncation	Absent	Partial deletion	Absent	Typhimurium	4	i	1,2	Typhimurium	B	i	1,2
SAL_FA4323AA_AS	SAL_DA6918AA	Shellfish	Asia	India	7807	Yes	No	Yes	Yes	Yes	Yes	Yes	Yes	Yes	Yes	Yes	Yes	Yes	Yes	Yes	Present	Present	Present	Truncation	Absent	Partial deletion	Absent	Typhimurium	4	i	1,2	Typhimurium	B	i	1,2
SAL_EA9103AA_AS	SAL_CA7299AA	Shellfish	North America	United States	7807	Yes	Yes	Yes	Yes	Yes	Yes	Yes	Yes	Yes	Yes	Yes	Yes	Yes	Yes	Yes	Partial Deletion	Absent	Truncation	Truncation	Absent	Partial deletion	Absent	Typhimurium	4	i	1,2	Typhimurium	B	i	1,2
SAL_CC4211AA_AS	SAL_CB5069AA	Shellfish	North America	Canada	7807	Yes	Yes	Yes	Yes	Yes	Yes	Yes	Yes	Yes	Yes	Yes	Yes	Yes	Yes	Yes	Partial Deletion	Absent	Truncation	Truncation	Absent	Partial deletion	Present	Typhimurium	4	i	1,2	Typhimurium	B	i	1,2
SAL_CC4209AA_AS	SAL_CB5071AA	Shellfish	North America	Canada	7807	Yes	Yes	Yes	Yes	Yes	Yes	Yes	Yes	Yes	Yes	Yes	Yes	Yes	Yes	Yes	Partial Deletion	Absent	Truncation	Truncation	Absent	Partial deletion	Present	Typhimurium	4	i	1,2	Typhimurium	B	i	1,2
SAL_CC4208AA_AS	SAL_CB5072AA	Shellfish	North America	Canada	7807	Yes	Yes	Yes	Yes	Yes	Yes	Yes	Yes	Yes	Yes	Yes	Yes	Yes	Yes	Yes	Partial Deletion	Absent	Truncation	Truncation	Absent	Partial deletion	Present	Typhimurium	4	i	1,2	Typhimurium	B	i	1,2
SAL_CC4195AA_AS	SAL_CB5085AA	Shellfish	North America	Canada	7807	Yes	Yes	Yes	Yes	Yes	Yes	Yes	Yes	Yes	Yes	Yes	Yes	Yes	Yes	Yes	Partial Deletion	Absent	Truncation	Truncation	Absent	Partial deletion	Present	Typhimurium	4	i	1,2	Typhimurium	B	i	1,2
SAL_CC4193AA_AS	SAL_CB5087AA	Shellfish	North America	Canada	7807	Yes	Yes	Yes	Yes	Yes	Yes	Yes	Yes	Yes	Yes	Yes	Yes	Yes	Yes	Yes	Partial Deletion	Absent	Truncation	Truncation	Absent	Partial deletion	Present	Typhimurium	4	i	1,2	Typhimurium	B	i	1,2
SAL_CC4190AA_AS	SAL_CB5090AA	Shellfish	North America	Canada	7807	Yes	Yes	Yes	Yes	Yes	Yes	Yes	Yes	Yes	Yes	Yes	Yes	Yes	Yes	Yes	Partial Deletion	Absent	Truncation	Truncation	Absent	Partial deletion	Present	Typhimurium	4	i	1,2	Typhimurium	B	i	1,2
SAL_CC4189AA_AS	SAL_CB5091AA	Shellfish	North America	Canada	7807	Yes	Yes	Yes	Yes	Yes	Yes	Yes	Yes	Yes	Yes	Yes	Yes	Yes	Yes	Yes	Partial Deletion	Absent	Truncation	Truncation	Absent	Partial deletion	Present	Typhimurium	4	i	1,2	Typhimurium	B	i	1,2
SAL_CC4187AA_AS	SAL_CB5093AA	Shellfish	North America	Canada	7807	Yes	Yes	Yes	Yes	Yes	Yes	Yes	Yes	Yes	Yes	Yes	Yes	Yes	Yes	Yes	Partial Deletion	Absent	Truncation	Truncation	Absent	Partial deletion	Present	Typhimurium	4	i	1,2	Typhimurium	B	i	1,2
SAL_CC4185AA_AS	SAL_CB5095AA	Shellfish	North America	Canada	7807	Yes	Yes	Yes	Yes	Yes	Yes	Yes	Yes	Yes	Yes	Yes	Yes	Yes	Yes	Yes	Partial Deletion	Absent	Truncation	Truncation	Absent	Partial deletion	Present	Typhimurium	4	i	1,2	Typhimurium	B	i	1,2
SAL_CC4183AA_AS	SAL_CB5097AA	Shellfish	North America	Canada	7807	Yes	Yes	Yes	Yes	Yes	Yes	Yes	Yes	Yes	Yes	Yes	Yes	Yes	Yes	Yes	Partial Deletion	Absent	Truncation	Truncation	Absent	Partial deletion	Present	Typhimurium	4	i	1,2	Typhimurium	B	i	1,2
SAL_CC4180AA_AS	SAL_CB5100AA	Shellfish	North America	Canada	7807	Yes	Yes	Yes	Yes	Yes	Yes	Yes	Yes	Yes	Yes	Yes	Yes	Yes	Yes	Yes	Partial Deletion	Absent	Truncation	Truncation	Absent	Partial deletion	Present	Typhimurium	4	i	1,2	Typhimurium	B	i	1,2
SAL_CC4179AA_AS	SAL_CB5101AA	Shellfish	North America	Canada	7807	Yes	Yes	Yes	Yes	Yes	Yes	Yes	Yes	Yes	Yes	Yes	Yes	Yes	Yes	Yes	Partial Deletion	Absent	Truncation	Truncation	Absent	Partial deletion	Present	Typhimurium	4	i	1,2	Typhimurium	B	i	1,2
SAL_CC4171AA_AS	SAL_CB5109AA	Shellfish	North America	Canada	7807	Yes	Yes	Yes	Yes	Yes	Yes	Yes	Yes	Yes	Yes	Yes	Yes	Yes	Yes	Yes	Partial Deletion	Absent	Truncation	Truncation	Absent	Partial deletion	Present	Typhimurium	4	i	1,2	Typhimurium	B	i	1,2
SAL_CC4762AA_AS	SAL_CB5137AA	Shellfish	North America	Canada	7807	Yes	Yes	Yes	Yes	Yes	Yes	Yes	Yes	Yes	Yes	Yes	Yes	Yes	Yes	Yes	Partial Deletion	Absent	Truncation	Truncation	Absent	Partial deletion	Present	Typhimurium	4	i	1,2	Typhimurium	B	i	1,2
SAL_CC4128AA_AS	SAL_CB5152AA	Shellfish	North America	Canada	7807	Yes	Yes	Yes	Yes	Yes	Yes	Yes	Yes	Yes	Yes	Yes	Yes	Yes	Yes	Yes	Partial Deletion	Absent	Truncation	Truncation	Absent	Partial deletion	Present	Typhimurium	4	i	1,2	Typhimurium	B	i	1,2
SAL_CC4119AA_AS	SAL_CB5161AA	Shellfish	North America	Canada	7807	Yes	Yes	Yes	Yes	Yes	Yes	Yes	Yes	Yes	Yes	Yes	Yes	Yes	Yes	Yes	Partial Deletion	Absent	Truncation	Truncation	Absent	Partial deletion	Present	Typhimurium	4	i	1,2	Typhimurium	B	i	1,2
SAL_CC4116AA_AS	SAL_CB5164AA	Shellfish	North America	Canada	7807	Yes	Yes	Yes	Yes	Yes	Yes	Yes	Yes	Yes	Yes	Yes	Yes	Yes	Yes	Yes	Partial Deletion	Absent	Truncation	Truncation	Absent	Partial deletion	Present	Typhimurium	4	i	1,2	Typhimurium	B	i	1,2
SAL_CC4099AA_AS	SAL_CB5181AA	Shellfish	North America	Canada	7807	Yes	Yes	Yes	Yes	Yes	Yes	Yes	Yes	Yes	Yes	Yes	Yes	Yes	Yes	Yes	Partial Deletion	Absent	Truncation	Truncation	Absent	Partial deletion	Present	Typhimurium	4	i	1,2	Typhimurium	B	i	1,2
SAL_CC4090AA_AS	SAL_CB5190AA	Shellfish	North America	Canada	7807	Yes	Yes	Yes	Yes	Yes	Yes	Yes	Yes	Yes	Yes	Yes	Yes	Yes	Yes	Yes	Partial Deletion	Absent	Truncation	Truncation	Absent	Partial deletion	Present	Typhimurium	4	i	1,2	Typhimurium	B	i	1,2
SAL_CC4075AA_AS	SAL_CB5205AA	Shellfish	North America	Canada	7807	Yes	Yes	Yes	Yes	Yes	Yes	Yes	Yes	Yes	Yes	Yes	Yes	Yes	Yes	Yes	Partial Deletion	Absent	Truncation	Truncation	Absent	Partial deletion	Present	Typhimurium	4	i	1,2	Typhimurium	B	i	1,2
SAL_FA3986AA_AS	SAL_DA6131AA	Shellfish	South America	Ecuador	7807	Yes	Yes	Yes	Yes	Yes	Yes	Yes	Yes	Yes	Yes	Yes	Yes	Yes	Yes	Yes	Present	Present	Present	Truncation	Absent	Partial deletion	Absent	Typhimurium	4	i	1,2	Typhimurium	B	i	1,2
SAL_TC8944AA_AS	SAL_LB4801AA	Soil/Dust	North America	Mexico	7807	Yes	No	Yes	Yes	Yes	Yes	Yes	Yes	Yes	Yes	Yes	Yes	Yes	Yes	Yes	Present	Present	Present	Truncation	Absent	Partial deletion	Absent	Typhimurium	4	i	1,2	Typhimurium	B	i	1,2
SAL_TC8951AA_AS	SAL_LB4808AA	Soil/Dust	North America	Mexico	7807	Yes	No	Yes	Yes	Yes	Yes	Yes	Yes	Yes	Yes	Yes	Yes	Yes	Yes	Yes	Present	Present	Present	Truncation	Absent	Partial deletion	Absent	Typhimurium	4	i	1,2	Typhimurium	B	i	1,2
SAL_TC8954AA_AS	SAL_LB4811AA	Soil/Dust	North America	Mexico	7807	Yes	No	Yes	Yes	Yes	Yes	Yes	Yes	Yes	Yes	Yes	Yes	Yes	Yes	Yes	Present	Present	Present	Truncation	Absent	Partial deletion	Absent	Typhimurium	4	i	1,2	Typhimurium	B	i	1,2
SAL_TC8960AA_AS	SAL_LB4817AA	Soil/Dust	North America	Mexico	7807	Yes	No	Yes	Yes	Yes	Yes	Yes	Yes	Yes	Yes	Yes	Yes	Yes	Yes	Yes	Present	Present	Present	Truncation	Absent	Partial deletion	Absent	Typhimurium	4	i	1,2	Typhimurium	B	i	1,2
SAL_TC9639AA_AS	SAL_LB5485AA	Soil/Dust	North America	Mexico	7807	Yes	No	Yes	Yes	Yes	Yes	Yes	Yes	Yes	Yes	Yes	Yes	Yes	Yes	Yes	Present	Present	Present	Truncation	Absent	Partial deletion	Absent	Typhimurium	4	i	1,2	Typhimurium	B	i	1,2
SAL_KC9988AA_AS	SAL_EB8038AA	Soil/Dust	South America	Chile	7807	Yes	No	Yes	Yes	Yes	Yes	Yes	Yes	Yes	Yes	Yes	Yes	Yes	Yes	Yes	Present	Present	Present	Truncation	Absent	Partial deletion	Absent	Typhimurium	4	i	1,2	Typhimurium	B	i	1,2
SAL_IB3929AA_AS	SAL_UA8374AA	Swine	South America	Paraguay	7807	Yes	No	Yes	Yes	Yes	Yes	Yes	Yes	Yes	Yes	Yes	Yes	Yes	Yes	Yes	Present	Present	Present	Truncation	Absent	Partial deletion	Absent	Typhimurium	4	i	1,2	Typhimurium	B	i	1,2
SAL_XA9541AA_AS	SAL_NA2928AA	Water/River	Asia	Japan	7807	Yes	No	Yes	Yes	Yes	Yes	Yes	Yes	Yes	Yes	Yes	Yes	Yes	Yes	Yes	Present	Present	Present	Truncation	Absent	Partial deletion	Absent	Typhimurium	4	i	1,2	Typhimurium	B	i	1,2
SAL_XA9538AA_AS	SAL_NA2930AA	Water/River	Europe	Italy	7807	Yes	No	Yes	Yes	Yes	Yes	Yes	Yes	Yes	Yes	Yes	Yes	Yes	Yes	Yes	Present	Present	Present	Truncation	Absent	Partial deletion	Absent	Typhimurium	4	i	1,2	Typhimurium	B	i	1,2
SAL_XA9536AA_AS	SAL_NA2932AA	Water/River	Europe	Italy	7807	Yes	No	Yes	Yes	Yes	Yes	Yes	Yes	Yes	Yes	Yes	Yes	Yes	Yes	Yes	Present	Present	Present	Truncation	Absent	Partial deletion	Absent	Typhimurium	4	i	1,2	Typhimurium	B	i	1,2
SAL_FA0744AA_AS	SAL_CA9887AA	Water/River	North America	United States	7807	Yes	Yes	Yes	Yes	Yes	Yes	Yes	Yes	Yes	Yes	Yes	Yes	Yes	Yes	Yes	Partial Deletion	Absent	Truncation	Truncation	Absent	Partial deletion	Present	Typhimurium	4	i	1,2	Typhimurium	B	i	1,2
SAL_CC4220AA_AS	SAL_CB5060AA	Water/River	North America	Canada	7807	Yes	Yes	Yes	Yes	Yes	Yes	Yes	Yes	Yes	Yes	Yes	Yes	Yes	Yes	Yes	Partial Deletion	Absent	Truncation	Truncation	Absent	Partial deletion	Present	Typhimurium	4	i	1,2	Typhimurium	B	i	1,2
SAL_CC4217AA_AS	SAL_CB5063AA	Water/River	North America	Canada	7807	Yes	Yes	Yes	Yes	Yes	Yes	Yes	Yes	Yes	Yes	Yes	Yes	Yes	Yes	Yes	Partial Deletion	Absent	Truncation	Truncation	Absent	Partial deletion	Present	Typhimurium	4	i	1,2	Typhimurium	B	i	1,2
SAL_CC4210AA_AS	SAL_CB5070AA	Water/River	North America	Canada	7807	Yes	Yes	Yes	Yes	Yes	Yes	Yes	Yes	Yes	Yes	Yes	Yes	Yes	Yes	Yes	Partial Deletion	Absent	Truncation	Truncation	Absent	Partial deletion	Present	Typhimurium	4	i	1,2	Typhimurium	B	i	1,2
SAL_CC4206AA_AS	SAL_CB5074AA	Water/River	North America	Canada	7807	Yes	Yes	Yes	Yes	Yes	Yes	Yes	Yes	Yes	Yes	Yes	Yes	Yes	Yes	Yes	Partial Deletion	Absent	Truncation	Truncation	Absent	Partial deletion	Present	Typhimurium	4	i	1,2	Typhimurium	B	i	1,2
SAL_CC4186AA_AS	SAL_CB5094AA	Water/River	North America	Canada	7807	Yes	Yes	Yes	Yes	Yes	Yes	Yes	Yes	Yes	Yes	Yes	Yes	Yes	Yes	Yes	Partial Deletion	Absent	Truncation	Truncation	Absent	Partial deletion	Present	Typhimurium	4	i	1,2	Typhimurium	B	i	1,2
SAL_CC4797AA_AS	SAL_CB5098AA	Water/River	North America	Canada	7807	Yes	Yes	Yes	Yes	Yes	Yes	Yes	Yes	Yes	Yes	Yes	Yes	Yes	Yes	Yes	Partial Deletion	Absent	Truncation	Truncation	Absent	Partial deletion	Present	Typhimurium	4	i	1,2	Typhimurium	B	i	1,2
SAL_CC4684AA_AS	SAL_CB5348AA	Water/River	North America	Canada	7807	Yes	Yes	Yes	Yes	Yes	Yes	Yes	Yes	Yes	Yes	Yes	Yes	Yes	Yes	Yes	Partial Deletion	Absent	Truncation	Truncation	Absent	Partial deletion	Present	Typhimurium	4	i	1,2	Typhimurium	B	i	1,2
SAL_CC4680AA_AS	SAL_CB5351AA	Water/River	North America	Canada	7807	Yes	Yes	Yes	Yes	Yes	Yes	Yes	Yes	Yes	Yes	Yes	Yes	Yes	Yes	Yes	Partial Deletion	Absent	Truncation	Truncation	Absent	Partial deletion	Present	Typhimurium	4	i	1,2	Typhimurium	B	i	1,2
SAL_CC4679AA_AS	SAL_CB5352AA	Water/River	North America	Canada	7807	Yes	Yes	Yes	Yes	Yes	Yes	Yes	Yes	Yes	Yes	Yes	Yes	Yes	Yes	Yes	Partial Deletion	Absent	Truncation	Truncation	Absent	Partial deletion	Present	Typhimurium	4	i	1,2	Typhimurium	B	i	1,2
SAL_BA6463AA_AS	SAL_EA0187AA	Water/River	North America	United States	7807	Yes	Yes	Yes	Yes	Yes	Yes	Yes	Yes	Yes	Yes	Yes	Yes	Yes	Yes	Yes	Partial Deletion	Absent	Truncation	Truncation	Absent	Partial deletion	Present	Typhimurium	4	i	1,2	Typhimurium	B	i	1,2
SAL_FA6479AA_AS	SAL_EA1358AA	Water/River	North America	United States	7807	Yes	No	Yes	Yes	Yes	Yes	Yes	Yes	Yes	Yes	Yes	Yes	Yes	Yes	Yes	Present	Present	Present	Truncation	Absent	Partial deletion	Absent	Typhimurium	4	i	1,2	Typhimurium	B	i	1,2
SAL_LA3362AA_AS	SAL_FA7834AA	Water/River	North America	Mexico	7807	Yes	No	Yes	Yes	Yes	Yes	Yes	Yes	Yes	Yes	Yes	Yes	Yes	Yes	Yes	Present	Present	Present	Truncation	Absent	Partial deletion	Absent	Typhimurium	4	i	1,2	Typhimurium	B	i	1,2
SAL_MA0293AA_AS	SAL_FA9379AA	Water/River	North America	United States	7807	Yes	Yes	Yes	Yes	Yes	Yes	Yes	Yes	Yes	Yes	Yes	Yes	Yes	Yes	Yes	Partial Deletion	Absent	Truncation	Truncation	Absent	Partial deletion	Present	Typhimurium	4	i	1,2	Typhimurium	B	i	1,2
SAL_MC4310AA_AS	SAL_FB5115AA	Water/River	North America	United States	7807	Yes	No	Yes	Yes	Yes	Yes	Yes	Yes	Yes	Yes	Yes	Yes	Yes	Yes	Yes	Present	Present	Present	Truncation	Absent	Partial deletion	Absent	Typhimurium	4	i	1,2	Typhimurium	B	i	1,2
SAL_MC4307AA_AS	SAL_FB5118AA	Water/River	North America	United States	7807	Yes	No	Yes	Yes	Yes	Yes	Yes	Yes	Yes	Yes	Yes	Yes	Yes	Yes	Yes	Present	Present	Present	Truncation	Absent	Partial deletion	Absent	Typhimurium	4	i	1,2	Typhimurium	B	i	1,2
SAL_MC4304AA_AS	SAL_FB5121AA	Water/River	North America	United States	7807	Yes	No	Yes	Yes	Yes	Yes	Yes	Yes	Yes	Yes	Yes	Yes	Yes	Yes	Yes	Present	Present	Present	Truncation	Absent	Partial deletion	Absent	Typhimurium	4	i	1,2	Typhimurium	B	i	1,2
SAL_MC4299AA_AS	SAL_FB5126AA	Water/River	North America	United States	7807	Yes	No	Yes	Yes	Yes	Yes	Yes	Yes	Yes	Yes	Yes	Yes	Yes	Yes	Yes	Present	Present	Present	Truncation	Absent	Partial deletion	Absent	Typhimurium	4	i	1,2	Typhimurium	B	i	1,2
SAL_MC4298AA_AS	SAL_FB5127AA	Water/River	North America	United States	7807	Yes	No	Yes	Yes	Yes	Yes	Yes	Yes	Yes	Yes	Yes	Yes	Yes	Yes	Yes	Present	Present	Present	Truncation	Absent	Partial deletion	Absent	Typhimurium	4	i	1,2	Typhimurium	B	i	1,2
SAL_MC4297AA_AS	SAL_FB5128AA	Water/River	North America	United States	7807	Yes	No	Yes	Yes	Yes	Yes	Yes	Yes	Yes	Yes	Yes	Yes	Yes	Yes	Yes	Present	Present	Present	Truncation	Absent	Partial deletion	Absent	Typhimurium	4	i	1,2	Typhimurium	B	i	1,2
SAL_MC4294AA_AS	SAL_FB5131AA	Water/River	North America	United States	7807	Yes	No	Yes	Yes	Yes	Yes	Yes	Yes	Yes	Yes	Yes	Yes	Yes	Yes	Yes	Present	Present	Present	Truncation	Absent	Partial deletion	Absent	Typhimurium	4	i	1,2	Typhimurium	B	i	1,2
SAL_MC4293AA_AS	SAL_FB5132AA	Water/River	North America	United States	7807	Yes	No	Yes	Yes	Yes	Yes	Yes	Yes	Yes	Yes	Yes	Yes	Yes	Yes	Yes	Present	Present	Present	Truncation	Absent	Partial deletion	Absent	Typhimurium	4	i	1,2	Typhimurium	B	i	1,2
SAL_MC4292AA_AS	SAL_FB5133AA	Water/River	North America	United States	7807	Yes	No	Yes	Yes	Yes	Yes	Yes	Yes	Yes	Yes	Yes	Yes	Yes	Yes	Yes	Present	Present	Present	Truncation	Absent	Partial deletion	Absent	Typhimurium	4	i	1,2	Typhimurium	B	i	1,2
SAL_MC4291AA_AS	SAL_FB5134AA	Water/River	North America	United States	7807	Yes	No	Yes	Yes	Yes	Yes	Yes	Yes	Yes	Yes	Yes	Yes	Yes	Yes	Yes	Present	Present	Present	Truncation	Absent	Partial deletion	Absent	Typhimurium	4	i	1,2	Typhimurium	B	i	1,2
SAL_MC4290AA_AS	SAL_FB5135AA	Water/River	North America	United States	7807	Yes	No	Yes	Yes	Yes	Yes	Yes	Yes	Yes	Yes	Yes	Yes	Yes	Yes	Yes	Present	Present	Present	Truncation	Absent	Partial deletion	Absent	Typhimurium	4	i	1,2	Typhimurium	B	i	1,2
SAL_MC4289AA_AS	SAL_FB5136AA	Water/River	North America	United States	7807	Yes	No	Yes	Yes	Yes	Yes	Yes	Yes	Yes	Yes	Yes	Yes	Yes	Yes	Yes	Present	Present	Present	Truncation	Absent	Partial deletion	Absent	Typhimurium	4	i	1,2	Typhimurium	B	i	1,2
SAL_MC4287AA_AS	SAL_FB5138AA	Water/River	North America	United States	7807	Yes	No	Yes	Yes	Yes	Yes	Yes	Yes	Yes	Yes	Yes	Yes	Yes	Yes	Yes	Present	Present	Present	Truncation	Absent	Partial deletion	Absent	Typhimurium	4	i	1,2	Typhimurium	B	i	1,2
SAL_MC4284AA_AS	SAL_FB5141AA	Water/River	North America	United States	7807	Yes	No	Yes	Yes	Yes	Yes	Yes	Yes	Yes	Yes	Yes	Yes	Yes	Yes	Yes	Present	Present	Present	Truncation	Absent	Partial deletion	Absent	Typhimurium	4	i	1,2	Typhimurium	B	i	1,2
SAL_MC4282AA_AS	SAL_FB5143AA	Water/River	North America	United States	7807	Yes	No	Yes	Yes	Yes	Yes	Yes	Yes	Yes	Yes	Yes	Yes	Yes	Yes	Yes	Present	Present	Present	Truncation	Absent	Partial deletion	Absent	Typhimurium	4	i	1,2	Typhimurium	B	i	1,2
SAL_MC4281AA_AS	SAL_FB5144AA	Water/River	North America	United States	7807	Yes	No	Yes	Yes	Yes	Yes	Yes	Yes	Yes	Yes	Yes	Yes	Yes	Yes	Yes	Present	Present	Present	Truncation	Absent	Partial deletion	Absent	Typhimurium	4	i	1,2	Typhimurium	B	i	1,2
SAL_MC7013AA_AS	SAL_FB7057AA	Water/River	North America	United States	7807	Yes	No	Yes	Yes	Yes	Yes	Yes	Yes	Yes	Yes	Yes	Yes	Yes	Yes	Yes	Present	Present	Present	Truncation	Absent	Partial deletion	Absent	Typhimurium	4	i	1,2	Typhimurium	B	i	1,2
SAL_MA1435AA_AS	SAL_GA5278AA	Water/River	North America	United States	7807	Yes	Yes	Yes	Yes	Yes	Yes	Yes	Yes	Yes	Yes	Yes	Yes	Yes	Yes	Yes	Partial Deletion	Absent	Truncation	Truncation	Absent	Partial deletion	Present	Typhimurium	4	i	1,2	Typhimurium	B	i	1,2
SAL_OA4077AA_AS	SAL_HA2448AA	Water/River	North America	United States	7807	Yes	Yes	Yes	Yes	Yes	Yes	Yes	Yes	Yes	Yes	Yes	Yes	Yes	Yes	Yes	Partial Deletion	Absent	Truncation	Truncation	Absent	Partial deletion	Present	Typhimurium	4	i	1,2	Typhimurium	B	i	1,2
SAL_OA4078AA_AS	SAL_HA2449AA	Water/River	North America	United States	7807	Yes	Yes	Yes	Yes	Yes	Yes	Yes	Yes	Yes	Yes	Yes	Yes	Yes	Yes	Yes	Partial Deletion	Absent	Truncation	Truncation	Absent	Partial deletion	Present	Typhimurium	4	i	1,2	Typhimurium	B	i	1,2
SAL_OA4079AA_AS	SAL_HA2450AA	Water/River	North America	United States	7807	Yes	Yes	Yes	Yes	Yes	Yes	Yes	Yes	Yes	Yes	Yes	Yes	Yes	Yes	Yes	Partial Deletion	Absent	Truncation	Truncation	Absent	Partial deletion	Present	Typhimurium	4	i	1,2	Typhimurium	B	i	1,2
SAL_OA4085AA_AS	SAL_HA2456AA	Water/River	North America	United States	7807	Yes	Yes	Yes	Yes	Yes	Yes	Yes	Yes	Yes	Yes	Yes	Yes	Yes	Yes	Yes	Partial Deletion	Absent	Truncation	Truncation	Absent	Partial deletion	Present	Typhimurium	4	i	1,2	Typhimurium	B	i	1,2
SAL_OA4086AA_AS	SAL_HA2457AA	Water/River	North America	United States	7807	Yes	Yes	Yes	Yes	Yes	Yes	Yes	Yes	Yes	Yes	Yes	Yes	Yes	Yes	Yes	Partial Deletion	Absent	Truncation	Truncation	Absent	Partial deletion	Present	Typhimurium	4	i	1,2	Typhimurium	B	i	1,2
SAL_OA4088AA_AS	SAL_HA2459AA	Water/River	North America	United States	7807	Yes	Yes	Yes	Yes	Yes	Yes	Yes	Yes	Yes	Yes	Yes	Yes	Yes	Yes	Yes	Partial Deletion	Absent	Truncation	Truncation	Absent	Partial deletion	Present	Typhimurium	4	i	1,2	Typhimurium	B	i	1,2
SAL_OA4091AA_AS	SAL_HA2462AA	Water/River	North America	United States	7807	Yes	Yes	Yes	Yes	Yes	Yes	Yes	Yes	Yes	Yes	Yes	Yes	Yes	Yes	Yes	Partial Deletion	Absent	Truncation	Truncation	Absent	Partial deletion	Present	Typhimurium	4	i	1,2	Typhimurium	B	i	1,2
SAL_QA4368AA_AS	SAL_IA4927AA	Water/River	North America	United States	7807	Yes	No	Yes	Yes	Yes	Yes	Yes	Yes	Yes	Yes	Yes	Yes	Yes	Yes	Yes	Present	Present	Present	Truncation	Absent	Partial deletion	Absent	Typhimurium	4	i	1,2	Typhimurium	B	i	1,2
SAL_QA9484AA_AS	SAL_IA8696AA	Water/River	North America	United States	8049	Yes	No	Yes	Yes	Yes	Yes	Yes	Yes	Yes	Yes	Yes	Yes	Yes	Yes	Yes	Present	Present	Present	Truncation	Absent	Partial deletion	Absent	Typhimurium	4	i	1,2	Typhimurium	B	i	1,2
SAL_SA1279AA_AS	SAL_JA2812AA	Water/River	North America	United States	7807	Yes	No	Yes	Yes	Yes	Yes	Yes	Yes	Yes	Yes	Yes	Yes	Yes	Yes	Yes	Present	Present	Present	Truncation	Absent	Partial deletion	Absent	Typhimurium	4	i	1,2	Typhimurium	B	i	1,2
SAL_SA1882AA_AS	SAL_JA3117AA	Water/River	North America	United States	7807	Yes	Yes	Yes	Yes	Yes	Yes	Yes	Yes	Yes	Yes	Yes	Yes	Yes	Yes	Yes	Partial Deletion	Absent	Truncation	Truncation	Absent	Partial deletion	Present	Typhimurium	4	i	1,2	Typhimurium	B	i	1,2
SAL_SA1880AA_AS	SAL_JA3119AA	Water/River	North America	United States	7807	Yes	Yes	Yes	Yes	Yes	Yes	Yes	Yes	Yes	Yes	Yes	Yes	Yes	Yes	Yes	Partial Deletion	Absent	Truncation	Truncation	Absent	Partial deletion	Present	Typhimurium	4	i	1,2	Typhimurium	B	i	1,2
SAL_TC8054AA_AS	SAL_LB3881AA	Water/River	North America	Mexico	7807	Yes	No	Yes	Yes	Yes	Yes	Yes	Yes	Yes	Yes	Yes	Yes	Yes	Yes	Yes	Present	Present	Present	Truncation	Absent	Partial deletion	Absent	Typhimurium	4	i	1,2	Typhimurium	B	i	1,2
SAL_TC8056AA_AS	SAL_LB3883AA	Water/River	North America	Mexico	7807	Yes	No	Yes	Yes	Yes	Yes	Yes	Yes	Yes	Yes	Yes	Yes	Yes	Yes	Yes	Present	Present	Present	Truncation	Absent	Partial deletion	Absent	Typhimurium	4	i	1,2	Typhimurium	B	i	1,2
SAL_TC8060AA_AS	SAL_LB3887AA	Water/River	North America	Mexico	7807	Yes	No	Yes	Yes	Yes	Yes	Yes	Yes	Yes	Yes	Yes	Yes	Yes	Yes	Yes	Present	Present	Present	Truncation	Absent	Partial deletion	Absent	Typhimurium	4	i	1,2	Typhimurium	B	i	1,2
SAL_YA3128AA_AS	SAL_NA5094AA	Water/River	North America	United States	7807	Yes	No	Yes	Yes	Yes	Yes	Yes	Yes	Yes	Yes	Yes	Yes	Yes	Yes	Yes	Present	Present	Present	Truncation	Absent	Partial deletion	Absent	Typhimurium	4	i	1,2	Typhimurium	B	i	1,2
SAL_IB6079AA_AS	SAL_UA9396AA	Water/River	Not Reported	Not Reported	7807	Yes	No	Yes	Yes	Yes	Yes	Yes	Yes	Yes	Yes	Yes	Yes	Yes	Yes	Yes	Present	Present	Present	Truncation	Absent	Partial deletion	Absent	Typhimurium	4	i	1,2	Typhimurium	B	i	1,2
SAL_VB2143AA_AS	SAL_AB9292AA	Water/River	South America	Chile	7807	Yes	No	Yes	Yes	Yes	Yes	Yes	Yes	Yes	Yes	Yes	Yes	Yes	Yes	Yes	Present	Present	Present	Truncation	Absent	Partial deletion	Absent	Typhimurium	4	i	1,2	Typhimurium	B	i	1,2
SAL_VB2137AA_AS	SAL_AB9298AA	Water/River	South America	Chile	7807	Yes	No	Yes	Yes	Yes	Yes	Yes	Yes	Yes	Yes	Yes	Yes	Yes	Yes	Yes	Present	Present	Present	Truncation	Absent	Partial deletion	Absent	Typhimurium	4	i	1,2	Typhimurium	B	i	1,2
SAL_VB2136AA_AS	SAL_AB9299AA	Water/River	South America	Chile	7807	Yes	No	Yes	Yes	Yes	Yes	Yes	Yes	Yes	Yes	Yes	Yes	Yes	Yes	Yes	Present	Present	Present	Truncation	Absent	Partial deletion	Absent	Typhimurium	4	i	1,2	Typhimurium	B	i	1,2
SAL_VB2088AA_AS	SAL_AB9347AA	Water/River	South America	Chile	7807	Yes	No	Yes	Yes	Yes	Yes	Yes	Yes	Yes	Yes	Yes	Yes	Yes	Yes	Yes	Present	Present	Present	Truncation	Absent	Partial deletion	Absent	Typhimurium	4	i	1,2	Typhimurium	B	i	1,2
SAL_VB2087AA_AS	SAL_AB9348AA	Water/River	South America	Chile	7807	Yes	No	Yes	Yes	Yes	Yes	Yes	Yes	Yes	Yes	Yes	Yes	Yes	Yes	Yes	Present	Present	Present	Truncation	Absent	Partial deletion	Absent	Typhimurium	4	i	1,2	Typhimurium	B	i	1,2
SAL_VB2085AA_AS	SAL_AB9350AA	Water/River	South America	Chile	7807	Yes	No	Yes	Yes	Yes	Yes	Yes	Yes	Yes	Yes	Yes	Yes	Yes	Yes	Yes	Present	Present	Present	Truncation	Absent	Partial deletion	Absent	Typhimurium	4	i	1,2	Typhimurium	B	i	1,2
SAL_VB2083AA_AS	SAL_AB9352AA	Water/River	South America	Chile	7807	Yes	No	Yes	Yes	Yes	Yes	Yes	Yes	Yes	Yes	Yes	Yes	Yes	Yes	Yes	Present	Present	Present	Truncation	Absent	Partial deletion	Absent	Typhimurium	4	i	1,2	Typhimurium	B	i	1,2
SAL_VB2080AA_AS	SAL_AB9355AA	Water/River	South America	Chile	7807	Yes	No	Yes	Yes	Yes	Yes	Yes	Yes	Yes	Yes	Yes	Yes	Yes	Yes	Yes	Present	Present	Present	Truncation	Absent	Partial deletion	Absent	Typhimurium	4	i	1,2	Typhimurium	B	i	1,2
SAL_VB2078AA_AS	SAL_AB9357AA	Water/River	South America	Chile	7807	Yes	No	Yes	Yes	Yes	Yes	Yes	Yes	Yes	Yes	Yes	Yes	Yes	Yes	Yes	Present	Present	Present	Truncation	Absent	Partial deletion	Absent	Typhimurium	4	i	1,2	Typhimurium	B	i	1,2
SAL_VB2076AA_AS	SAL_AB9359AA	Water/River	South America	Chile	7807	Yes	No	Yes	Yes	Yes	Yes	Yes	Yes	Yes	Yes	Yes	Yes	Yes	Yes	Yes	Present	Present	Present	Truncation	Absent	Partial deletion	Absent	Typhimurium	4	i	1,2	Typhimurium	B	i	1,2
SAL_VB2070AA_AS	SAL_AB9365AA	Water/River	South America	Chile	7807	Yes	No	Yes	Yes	Yes	Yes	Yes	Yes	Yes	Yes	Yes	Yes	Yes	Yes	Yes	Present	Present	Present	Truncation	Absent	Partial deletion	Absent	Typhimurium	4	i	1,2	Typhimurium	B	i	1,2
SAL_VB2067AA_AS	SAL_AB9368AA	Water/River	South America	Chile	7807	Yes	No	Yes	Yes	Yes	Yes	Yes	Yes	Yes	Yes	Yes	Yes	Yes	Yes	Yes	Present	Present	Present	Truncation	Absent	Partial deletion	Absent	Typhimurium	4	i	1,2	Typhimurium	B	i	1,2
SAL_VB2066AA_AS	SAL_AB9369AA	Water/River	South America	Chile	7807	Yes	No	Yes	Yes	Yes	Yes	Yes	Yes	Yes	Yes	Yes	Yes	Yes	Yes	Yes	Present	Present	Present	Truncation	Absent	Partial deletion	Absent	Typhimurium	4	i	1,2	Typhimurium	B	i	1,2
SAL_XB4565AA_AS	SAL_BB7906AA	Water/River	South America	Chile	7807	Yes	No	Yes	Yes	Yes	Yes	Yes	Yes	Yes	Yes	Yes	Yes	Yes	Yes	Yes	Present	Present	Present	Truncation	Absent	Partial deletion	Absent	Typhimurium	4	i	1,2	Typhimurium	B	i	1,2
SAL_XB4549AA_AS	SAL_BB7922AA	Water/River	South America	Chile	7807	Yes	No	Yes	Yes	Yes	Yes	Yes	Yes	Yes	Yes	Yes	Yes	Yes	Yes	Yes	Present	Present	Present	Truncation	Absent	Partial deletion	Absent	Typhimurium	4	i	1,2	Typhimurium	B	i	1,2
SAL_XB4545AA_AS	SAL_BB7926AA	Water/River	South America	Chile	7807	Yes	No	Yes	Yes	Yes	Yes	Yes	Yes	Yes	Yes	Yes	Yes	Yes	Yes	Yes	Present	Present	Present	Truncation	Absent	Partial deletion	Absent	Typhimurium	4	i	1,2	Typhimurium	B	i	1,2
SAL_XB4533AA_AS	SAL_BB7937AA	Water/River	South America	Chile	7807	Yes	No	Yes	Yes	Yes	Yes	Yes	Yes	Yes	Yes	Yes	Yes	Yes	Yes	Yes	Present	Present	Present	Truncation	Absent	Partial deletion	Absent	Typhimurium	4	i	1,2	Typhimurium	B	i	1,2
SAL_XB4488AA_AS	SAL_BB7981AA	Water/River	South America	Chile	7807	Yes	No	Yes	Yes	Yes	Yes	Yes	Yes	Yes	Yes	Yes	Yes	Yes	Yes	Yes	Present	Present	Present	Truncation	Absent	Partial deletion	Absent	Typhimurium	4	i	1,2	Typhimurium	B	i	1,2
SAL_XB4486AA_AS	SAL_BB7983AA	Water/River	South America	Chile	7807	Yes	No	Yes	Yes	Yes	Yes	Yes	Yes	Yes	Yes	Yes	Yes	Yes	Yes	Yes	Present	Present	Present	Truncation	Absent	Partial deletion	Absent	Typhimurium	4	i	1,2	Typhimurium	B	i	1,2
SAL_XB4485AA_AS	SAL_BB7984AA	Water/River	South America	Chile	7807	Yes	No	Yes	Yes	Yes	Yes	Yes	Yes	Yes	Yes	Yes	Yes	Yes	Yes	Yes	Present	Present	Present	Truncation	Absent	Partial deletion	Absent	Typhimurium	4	i	1,2	Typhimurium	B	i	1,2
SAL_XB4484AA_AS	SAL_BB7985AA	Water/River	South America	Chile	7807	Yes	No	Yes	Yes	Yes	Yes	Yes	Yes	Yes	Yes	Yes	Yes	Yes	Yes	Yes	Present	Present	Present	Truncation	Absent	Partial deletion	Absent	Typhimurium	4	i	1,2	Typhimurium	B	i	1,2
SAL_XB4480AA_AS	SAL_BB7989AA	Water/River	South America	Chile	7807	Yes	No	Yes	Yes	Yes	Yes	Yes	Yes	Yes	Yes	Yes	Yes	Yes	Yes	Yes	Present	Present	Present	Truncation	Absent	Partial deletion	Absent	Typhimurium	4	i	1,2	Typhimurium	B	i	1,2
SAL_XB4477AA_AS	SAL_BB7992AA	Water/River	South America	Chile	7807	Yes	No	Yes	Yes	Yes	Yes	Yes	Yes	Yes	Yes	Yes	Yes	Yes	Yes	Yes	Present	Present	Present	Truncation	Absent	Partial deletion	Absent	Typhimurium	4	i	1,2	Typhimurium	B	i	1,2
SAL_XB4475AA_AS	SAL_BB7994AA	Water/River	South America	Chile	7807	Yes	No	Yes	Yes	Yes	Yes	Yes	Yes	Yes	Yes	Yes	Yes	Yes	Yes	Yes	Present	Present	Present	Truncation	Absent	Partial deletion	Absent	Typhimurium	4	i	1,2	Typhimurium	B	i	1,2
SAL_XB4472AA_AS	SAL_BB7997AA	Water/River	South America	Chile	7807	Yes	No	Yes	Yes	Yes	Yes	Yes	Yes	Yes	Yes	Yes	Yes	Yes	Yes	Yes	Present	Present	Present	Truncation	Absent	Partial deletion	Absent	Typhimurium	4	i	1,2	Typhimurium	B	i	1,2
SAL_AC7404AA_AS	SAL_CB0595AA	Water/River	South America	Chile	7807	Yes	No	Yes	Yes	Yes	Yes	Yes	Yes	Yes	Yes	Yes	Yes	Yes	Yes	Yes	Present	Present	Present	Truncation	Absent	Partial deletion	Absent	Typhimurium	4	i	1,2	Typhimurium	B	i	1,2
SAL_AC7403AA_AS	SAL_CB0596AA	Water/River	South America	Chile	7807	Yes	No	Yes	Yes	Yes	Yes	Yes	Yes	Yes	Yes	Yes	Yes	Yes	Yes	Yes	Present	Present	Present	Truncation	Absent	Partial deletion	Absent	Typhimurium	4	i	1,2	Typhimurium	B	i	1,2
SAL_AC7400AA_AS	SAL_CB0599AA	Water/River	South America	Chile	7807	Yes	No	Yes	Yes	Yes	Yes	Yes	Yes	Yes	Yes	Yes	Yes	Yes	Yes	Yes	Present	Present	Present	Truncation	Absent	Partial deletion	Absent	Typhimurium	4	i	1,2	Typhimurium	B	i	1,2
SAL_AC7396AA_AS	SAL_CB0603AA	Water/River	South America	Chile	7807	Yes	No	Yes	Yes	Yes	Yes	Yes	Yes	Yes	Yes	Yes	Yes	Yes	Yes	Yes	Present	Present	Present	Truncation	Absent	Partial deletion	Absent	Typhimurium	4	i	1,2	Typhimurium	B	i	1,2
SAL_AC7395AA_AS	SAL_CB0604AA	Water/River	South America	Chile	7807	Yes	No	Yes	Yes	Yes	Yes	Yes	Yes	Yes	Yes	Yes	Yes	Yes	Yes	Yes	Present	Present	Present	Truncation	Absent	Partial deletion	Absent	Typhimurium	4	i	1,2	Typhimurium	B	i	1,2
SAL_AC7389AA_AS	SAL_CB0610AA	Water/River	South America	Chile	7807	Yes	No	Yes	Yes	Yes	Yes	Yes	Yes	Yes	Yes	Yes	Yes	Yes	Yes	Yes	Present	Present	Present	Truncation	Absent	Partial deletion	Absent	Typhimurium	4	i	1,2	Typhimurium	B	i	1,2
SAL_AC7381AA_AS	SAL_CB0618AA	Water/River	South America	Chile	7807	Yes	No	Yes	Yes	Yes	Yes	Yes	Yes	Yes	Yes	Yes	Yes	Yes	Yes	Yes	Present	Present	Present	Truncation	Absent	Partial deletion	Absent	Typhimurium	4	i	1,2	Typhimurium	B	i	1,2
SAL_AC7380AA_AS	SAL_CB0619AA	Water/River	South America	Chile	7807	Yes	No	Yes	Yes	Yes	Yes	Yes	Yes	Yes	Yes	Yes	Yes	Yes	Yes	Yes	Present	Present	Present	Truncation	Absent	Partial deletion	Absent	Typhimurium	4	i	1,2	Typhimurium	B	i	1,2
SAL_AC7378AA_AS	SAL_CB0621AA	Water/River	South America	Chile	7807	Yes	No	Yes	Yes	Yes	Yes	Yes	Yes	Yes	Yes	Yes	Yes	Yes	Yes	Yes	Present	Present	Present	Truncation	Absent	Partial deletion	Absent	Typhimurium	4	i	1,2	Typhimurium	B	i	1,2
SAL_AC7368AA_AS	SAL_CB0631AA	Water/River	South America	Chile	7807	Yes	No	Yes	Yes	Yes	Yes	Yes	Yes	Yes	Yes	Yes	Yes	Yes	Yes	Yes	Present	Present	Present	Truncation	Absent	Partial deletion	Absent	Typhimurium	4	i	1,2	Typhimurium	B	i	1,2
SAL_AC7364AA_AS	SAL_CB0635AA	Water/River	South America	Chile	7807	Yes	No	Yes	Yes	Yes	Yes	Yes	Yes	Yes	Yes	Yes	Yes	Yes	Yes	Yes	Present	Present	Present	Truncation	Absent	Partial deletion	Absent	Typhimurium	4	i	1,2	Typhimurium	B	i	1,2
SAL_AC7362AA_AS	SAL_CB0637AA	Water/River	South America	Chile	7807	Yes	No	Yes	Yes	Yes	Yes	Yes	Yes	Yes	Yes	Yes	Yes	Yes	Yes	Yes	Present	Present	Present	Truncation	Absent	Partial deletion	Absent	Typhimurium	4	i	1,2	Typhimurium	B	i	1,2
SAL_AC7304AA_AS	SAL_CB0695AA	Water/River	South America	Chile	7807	Yes	No	Yes	Yes	Yes	Yes	Yes	Yes	Yes	Yes	Yes	Yes	Yes	Yes	Yes	Present	Present	Present	Truncation	Absent	Partial deletion	Absent	Typhimurium	4	i	1,2	Typhimurium	B	i	1,2
SAL_AC7286AA_AS	SAL_CB0713AA	Water/River	South America	Chile	7807	Yes	No	Yes	Yes	Yes	Yes	Yes	Yes	Yes	Yes	Yes	Yes	Yes	Yes	Yes	Present	Present	Present	Truncation	Absent	Partial deletion	Absent	Typhimurium	4	i	1,2	Typhimurium	B	i	1,2
SAL_AC7283AA_AS	SAL_CB0716AA	Water/River	South America	Chile	7807	Yes	No	Yes	Yes	Yes	Yes	Yes	Yes	Yes	Yes	Yes	Yes	Yes	Yes	Yes	Present	Present	Present	Truncation	Absent	Partial deletion	Absent	Typhimurium	4	i	1,2	Typhimurium	B	i	1,2
SAL_AC7275AA_AS	SAL_CB0724AA	Water/River	South America	Chile	7807	Yes	No	Yes	Yes	Yes	Yes	Yes	Yes	Yes	Yes	Yes	Yes	Yes	Yes	Yes	Present	Present	Present	Truncation	Absent	Partial deletion	Absent	Typhimurium	4	i	1,2	Typhimurium	B	i	1,2
SAL_AC7271AA_AS	SAL_CB0728AA	Water/River	South America	Chile	7807	Yes	No	Yes	Yes	Yes	Yes	Yes	Yes	Yes	Yes	Yes	Yes	Yes	Yes	Yes	Present	Present	Present	Truncation	Absent	Partial deletion	Absent	Typhimurium	4	i	1,2	Typhimurium	B	i	1,2
SAL_BC0497AA_AS	SAL_CB0737AA	Water/River	South America	Chile	7807	Yes	No	Yes	Yes	Yes	Yes	Yes	Yes	Yes	Yes	Yes	Yes	Yes	Yes	Yes	Present	Present	Present	Truncation	Absent	Partial deletion	Absent	Typhimurium	4	i	1,2	Typhimurium	B	i	1,2
SAL_AC7255AA_AS	SAL_CB0744AA	Water/River	South America	Chile	7807	Yes	No	Yes	Yes	Yes	Yes	Yes	Yes	Yes	Yes	Yes	Yes	Yes	Yes	Yes	Present	Present	Present	Truncation	Absent	Partial deletion	Absent	Typhimurium	4	i	1,2	Typhimurium	B	i	1,2
SAL_AC7254AA_AS	SAL_CB0745AA	Water/River	South America	Chile	7807	Yes	No	Yes	Yes	Yes	Yes	Yes	Yes	Yes	Yes	Yes	Yes	Yes	Yes	Yes	Present	Present	Present	Truncation	Absent	Partial deletion	Absent	Typhimurium	4	i	1,2	Typhimurium	B	i	1,2
SAL_AC7253AA_AS	SAL_CB0746AA	Water/River	South America	Chile	7807	Yes	No	Yes	Yes	Yes	Yes	Yes	Yes	Yes	Yes	Yes	Yes	Yes	Yes	Yes	Present	Present	Present	Truncation	Absent	Partial deletion	Absent	Typhimurium	4	i	1,2	Typhimurium	B	i	1,2
SAL_AC7243AA_AS	SAL_CB0756AA	Water/River	South America	Chile	7807	Yes	No	Yes	Yes	Yes	Yes	Yes	Yes	Yes	Yes	Yes	Yes	Yes	Yes	Yes	Present	Present	Present	Truncation	Absent	Partial deletion	Absent	Typhimurium	4	i	1,2	Typhimurium	B	i	1,2
SAL_AC7239AA_AS	SAL_CB0760AA	Water/River	South America	Chile	7807	Yes	No	Yes	Yes	Yes	Yes	Yes	Yes	Yes	Yes	Yes	Yes	Yes	Yes	Yes	Present	Present	Present	Truncation	Absent	Partial deletion	Absent	Typhimurium	4	i	1,2	Typhimurium	B	i	1,2
SAL_AC7236AA_AS	SAL_CB0763AA	Water/River	South America	Chile	7807	Yes	No	Yes	Yes	Yes	Yes	Yes	Yes	Yes	Yes	Yes	Yes	Yes	Yes	Yes	Present	Present	Present	Truncation	Absent	Partial deletion	Absent	Typhimurium	4	i	1,2	Typhimurium	B	i	1,2
SAL_AC7229AA_AS	SAL_CB0770AA	Water/River	South America	Chile	7807	Yes	No	Yes	Yes	Yes	Yes	Yes	Yes	Yes	Yes	Yes	Yes	Yes	Yes	Yes	Present	Present	Present	Truncation	Absent	Partial deletion	Absent	Typhimurium	4	i	1,2	Typhimurium	B	i	1,2
SAL_AC7221AA_AS	SAL_CB0778AA	Water/River	South America	Chile	7807	Yes	No	Yes	Yes	Yes	Yes	Yes	Yes	Yes	Yes	Yes	Yes	Yes	Yes	Yes	Present	Present	Present	Truncation	Absent	Partial deletion	Absent	Typhimurium	4	i	1,2	Typhimurium	B	i	1,2
SAL_AC7219AA_AS	SAL_CB0780AA	Water/River	South America	Chile	7807	Yes	No	Yes	Yes	Yes	Yes	Yes	Yes	Yes	Yes	Yes	Yes	Yes	Yes	Yes	Present	Present	Present	Truncation	Absent	Partial deletion	Absent	Typhimurium	4	i	1,2	Typhimurium	B	i	1,2
SAL_AC7202AA_AS	SAL_CB0797AA	Water/River	South America	Chile	7807	Yes	No	Yes	Yes	Yes	Yes	Yes	Yes	Yes	Yes	Yes	Yes	Yes	Yes	Yes	Present	Present	Present	Truncation	Absent	Partial deletion	Absent	Typhimurium	4	i	1,2	Typhimurium	B	i	1,2
SAL_AC7199AA_AS	SAL_CB0800AA	Water/River	South America	Chile	7807	Yes	No	Yes	Yes	Yes	Yes	Yes	Yes	Yes	Yes	Yes	Yes	Yes	Yes	Yes	Present	Present	Present	Truncation	Absent	Partial deletion	Absent	Typhimurium	4	i	1,2	Typhimurium	B	i	1,2
SAL_AC7183AA_AS	SAL_CB0816AA	Water/River	South America	Chile	7807	Yes	No	Yes	Yes	Yes	Yes	Yes	Yes	Yes	Yes	Yes	Yes	Yes	Yes	Yes	Present	Present	Present	Truncation	Absent	Partial deletion	Absent	Typhimurium	4	i	1,2	Typhimurium	B	i	1,2
SAL_AC7176AA_AS	SAL_CB0823AA	Water/River	South America	Chile	7807	Yes	No	Yes	Yes	Yes	Yes	Yes	Yes	Yes	Yes	Yes	Yes	Yes	Yes	Yes	Present	Present	Present	Truncation	Absent	Partial deletion	Absent	Typhimurium	4	i	1,2	Typhimurium	B	i	1,2
SAL_AC7175AA_AS	SAL_CB0824AA	Water/River	South America	Chile	7807	Yes	No	Yes	Yes	Yes	Yes	Yes	Yes	Yes	Yes	Yes	Yes	Yes	Yes	Yes	Present	Present	Present	Truncation	Absent	Partial deletion	Absent	Typhimurium	4	i	1,2	Typhimurium	B	i	1,2
SAL_AC7174AA_AS	SAL_CB0825AA	Water/River	South America	Chile	7807	Yes	No	Yes	Yes	Yes	Yes	Yes	Yes	Yes	Yes	Yes	Yes	Yes	Yes	Yes	Present	Present	Present	Truncation	Absent	Partial deletion	Absent	Typhimurium	4	i	1,2	Typhimurium	B	i	1,2
SAL_AC7168AA_AS	SAL_CB0831AA	Water/River	South America	Chile	7807	Yes	No	Yes	Yes	Yes	Yes	Yes	Yes	Yes	Yes	Yes	Yes	Yes	Yes	Yes	Present	Present	Present	Truncation	Absent	Partial deletion	Absent	Typhimurium	4	i	1,2	Typhimurium	B	i	1,2
SAL_AC7049AA_AS	SAL_CB0950AA	Water/River	South America	Chile	7807	Yes	No	Yes	Yes	Yes	Yes	Yes	Yes	Yes	Yes	Yes	Yes	Yes	Yes	Yes	Present	Present	Present	Truncation	Absent	Partial deletion	Absent	Typhimurium	4	i	1,2	Typhimurium	B	i	1,2
SAL_AC7043AA_AS	SAL_CB0956AA	Water/River	South America	Chile	7807	Yes	No	Yes	Yes	Yes	Yes	Yes	Yes	Yes	Yes	Yes	Yes	Yes	Yes	Yes	Present	Present	Present	Truncation	Absent	Partial deletion	Absent	Typhimurium	4	i	1,2	Typhimurium	B	i	1,2
SAL_AC7021AA_AS	SAL_CB0978AA	Water/River	South America	Chile	7807	Yes	No	Yes	Yes	Yes	Yes	Yes	Yes	Yes	Yes	Yes	Yes	Yes	Yes	Yes	Present	Present	Present	Truncation	Absent	Partial deletion	Absent	Typhimurium	4	i	1,2	Typhimurium	B	i	1,2
SAL_HC4480AA_AS	SAL_DB0408AA	Water/River	South America	Chile	7807	Yes	No	Yes	Yes	Yes	Yes	Yes	Yes	Yes	Yes	Yes	Yes	Yes	Yes	Yes	Present	Present	Present	Truncation	Absent	Partial deletion	Absent	Typhimurium	4	i	1,2	Typhimurium	B	i	1,2
SAL_HC4477AA_AS	SAL_DB0411AA	Water/River	South America	Chile	7807	Yes	No	Yes	Yes	Yes	Yes	Yes	Yes	Yes	Yes	Yes	Yes	Yes	Yes	Yes	Present	Present	Present	Truncation	Absent	Partial deletion	Absent	Typhimurium	4	i	1,2	Typhimurium	B	i	1,2
SAL_HC4476AA_AS	SAL_DB0412AA	Water/River	South America	Chile	7807	Yes	No	Yes	Yes	Yes	Yes	Yes	Yes	Yes	Yes	Yes	Yes	Yes	Yes	Yes	Present	Present	Present	Truncation	Absent	Partial deletion	Absent	Typhimurium	4	i	1,2	Typhimurium	B	i	1,2
SAL_HC4461AA_AS	SAL_DB0427AA	Water/River	South America	Chile	7807	Yes	No	Yes	Yes	Yes	Yes	Yes	Yes	Yes	Yes	Yes	Yes	Yes	Yes	Yes	Present	Present	Present	Truncation	Absent	Partial deletion	Absent	Typhimurium	4	i	1,2	Typhimurium	B	i	1,2
SAL_HC4450AA_AS	SAL_DB0438AA	Water/River	South America	Chile	7807	Yes	No	Yes	Yes	Yes	Yes	Yes	Yes	Yes	Yes	Yes	Yes	Yes	Yes	Yes	Present	Present	Present	Truncation	Absent	Partial deletion	Absent	Typhimurium	4	i	1,2	Typhimurium	B	i	1,2
SAL_HC4449AA_AS	SAL_DB0439AA	Water/River	South America	Chile	7807	Yes	No	Yes	Yes	Yes	Yes	Yes	Yes	Yes	Yes	Yes	Yes	Yes	Yes	Yes	Present	Present	Present	Truncation	Absent	Partial deletion	Absent	Typhimurium	4	i	1,2	Typhimurium	B	i	1,2
SAL_HC4447AA_AS	SAL_DB0441AA	Water/River	South America	Chile	7807	Yes	No	Yes	Yes	Yes	Yes	Yes	Yes	Yes	Yes	Yes	Yes	Yes	Yes	Yes	Present	Present	Present	Truncation	Absent	Partial deletion	Absent	Typhimurium	4	i	1,2	Typhimurium	B	i	1,2
SAL_HC4445AA_AS	SAL_DB0443AA	Water/River	South America	Chile	7807	Yes	No	Yes	Yes	Yes	Yes	Yes	Yes	Yes	Yes	Yes	Yes	Yes	Yes	Yes	Present	Present	Present	Truncation	Absent	Partial deletion	Absent	Typhimurium	4	i	1,2	Typhimurium	B	i	1,2
SAL_HC4440AA_AS	SAL_DB0448AA	Water/River	South America	Chile	7807	Yes	No	Yes	Yes	Yes	Yes	Yes	Yes	Yes	Yes	Yes	Yes	Yes	Yes	Yes	Present	Present	Present	Truncation	Absent	Partial deletion	Absent	Typhimurium	4	i	1,2	Typhimurium	B	i	1,2
SAL_OC0816AA_AS	SAL_GB8126AA	Water/River	South America	Chile	7807	Yes	No	Yes	Yes	Yes	Yes	Yes	Yes	Yes	Yes	Yes	Yes	Yes	Yes	Yes	Present	Present	Present	Truncation	Absent	Partial deletion	Absent	Typhimurium	4	i	1,2	Typhimurium	B	i	1,2
SAL_OC0815AA_AS	SAL_GB8127AA	Water/River	South America	Chile	7807	Yes	No	Yes	Yes	Yes	Yes	Yes	Yes	Yes	Yes	Yes	Yes	Yes	Yes	Yes	Present	Present	Present	Truncation	Absent	Partial deletion	Absent	Typhimurium	4	i	1,2	Typhimurium	B	i	1,2
SAL_OC0813AA_AS	SAL_GB8129AA	Water/River	South America	Chile	7807	Yes	No	Yes	Yes	Yes	Yes	Yes	Yes	Yes	Yes	Yes	Yes	Yes	Yes	Yes	Present	Present	Present	Truncation	Absent	Partial deletion	Absent	Typhimurium	4	i	1,2	Typhimurium	B	i	1,2
SAL_OC0810AA_AS	SAL_GB8132AA	Water/River	South America	Chile	7807	Yes	No	Yes	Yes	Yes	Yes	Yes	Yes	Yes	Yes	Yes	Yes	Yes	Yes	Yes	Present	Present	Present	Truncation	Absent	Partial deletion	Absent	Typhimurium	4	i	1,2	Typhimurium	B	i	1,2
SAL_OC0798AA_AS	SAL_GB8144AA	Water/River	South America	Chile	7807	Yes	No	Yes	Yes	Yes	Yes	Yes	Yes	Yes	Yes	Yes	Yes	Yes	Yes	Yes	Present	Present	Present	Truncation	Absent	Partial deletion	Absent	Typhimurium	4	i	1,2	Typhimurium	B	i	1,2
SAL_UC6670AA_AS	SAL_MB2619AA	Water/River	South America	Chile	7807	Yes	No	Yes	Yes	Yes	Yes	Yes	Yes	Yes	Yes	Yes	Yes	Yes	Yes	Yes	Present	Present	Present	Truncation	Absent	Partial deletion	Absent	Typhimurium	4	i	1,2	Typhimurium	B	i	1,2
SAL_UC6673AA_AS	SAL_MB2622AA	Water/River	South America	Chile	7807	Yes	No	Yes	Yes	Yes	Yes	Yes	Yes	Yes	Yes	Yes	Yes	Yes	Yes	Yes	Present	Present	Present	Truncation	Absent	Partial deletion	Absent	Typhimurium	4	i	1,2	Typhimurium	B	i	1,2
SAL_UC6677AA_AS	SAL_MB2626AA	Water/River	South America	Chile	7807	Yes	No	Yes	Yes	Yes	Yes	Yes	Yes	Yes	Yes	Yes	Yes	Yes	Yes	Yes	Present	Present	Present	Truncation	Absent	Partial deletion	Absent	Typhimurium	4	i	1,2	Typhimurium	B	i	1,2
SAL_QC3004AA_AS	SAL_IB4489AA	Wild animal	Europe	Germany	7807	Yes	No	Yes	Yes	Yes	Yes	Yes	Yes	Yes	Yes	Yes	Yes	Yes	Yes	Yes	Present	Present	Present	Truncation	Absent	Partial deletion	Absent	ND	ND	ND	ND	ND	ND	ND	ND
																							0	0	#DIV/0!

## Sheet: 1C - Enterobase ST3719 genomes
Assembly Barcode	Uberstrain	rMLST	Name	Source Niche	Source Type	Continent	Country	ytfF PMSC	rimK PMSC	STM0721 (plgA)	ydcX (ortT) PMSC	nhaC	hcp1-tssJ	fdlL PMSC	nicT PMSC	Full Genomic region	COQ3	Leu	UmuC_3	UmuD_3	YihN	YjhP	group_1313	group_1332	group_1335	group_2054	group_2065	group_2066	group_2067	group_2068	group_2069	group_2101	group_2105	group_2106	group_2107	group_2114	group_2116	group_377	group_852	mipA_1	SeqSero2 Serovar	SeqSero2 Serogroup	SeqSero2 H1	SeqSero2 H2	SISTR1 Serovar	SISTR1 Serogroup	SISTR1 H1	SISTR1 H2
SAL_LC2669AA_AS	SAL_EB9288AA	52648	PSU-3228	Wild Animal	Avian	North America	United States	No	Yes	Present	Yes	Absent	Yes	Yes	Yes	No	Present	Absent	Present	Present	Present	Present	Present	Present	Absent	Present	Present	Present	Present	Present	Present	Present	Present	Present	Present	Present	Absent	Absent	Present	Present	0	-	i	1,2	Typhimurium	B	i	1,2
SAL_LC2697AA_AS	SAL_EB9260AA	52648	PSU-3196	Wild Animal	Avian	North America	United States	No	Yes	Present	Yes	Absent	Yes	Yes	Yes	No	Present	Absent	Present	Present	Present	Present	Present	Present	Absent	Present	Present	Present	Present	Present	Present	Present	Present	Present	Present	Present	Absent	Absent	Present	Present	0	-	i	1,2	Typhimurium	B	i	1,2
SAL_LC5958AA_AS	SAL_FB1052AA	52648	PSU-3194	Wild Animal	Avian	North America	United States	No	Yes	Present	Yes	Absent	Yes	Yes	Yes	No	Present	Absent	Present	Present	Present	Present	Present	Present	Absent	Present	Present	Present	Present	Present	Present	Present	Present	Present	Present	Present	Absent	Absent	Present	Present	0	-	i	1,2	Typhimurium	B	i	1,2
SAL_LC5963AA_AS	SAL_FB1047AA	52648	PSU-3199	Wild Animal	Avian	North America	United States	No	Yes	Present	Yes	Absent	Yes	Yes	Yes	No	Present	Absent	Present	Present	Present	Present	Present	Present	Absent	Present	Present	Present	Present	Present	Present	Present	Present	Present	Present	Present	Absent	Absent	Present	Present	0	-	i	1,2	Typhimurium	B	i	1,2
SAL_PC4298AA_AS	SAL_HB8705AA	52648	PSU-3580	Wild Animal	Avian	North America	United States	No	Yes	Present	Yes	Absent	Yes	Yes	Yes	No	Present	Absent	Present	Present	Present	Present	Present	Present	Absent	Present	Present	Present	Present	Present	Present	Present	Present	Present	Present	Present	Absent	Absent	Present	Present	0	-	i	1,2	Typhimurium	B	i	1,2
SAL_PC4299AA_AS	SAL_HB8704AA	52648	PSU-3584	Wild Animal	Avian	North America	United States	No	Yes	Present	Yes	Absent	Yes	Yes	Yes	No	Present	Absent	Present	Present	Present	Present	Present	Present	Absent	Present	Present	Present	Present	Present	Present	Present	Present	Present	Present	Present	Absent	Absent	Present	Present	0	-	i	1,2	Typhimurium	-	i	1,2
SAL_PC5563AA_AS	SAL_HB9470AA	52648	PSU-3590	Wild Animal	Avian	North America	United States	No	Yes	Present	Yes	Absent	Yes	Yes	Yes	No	Present	Absent	Present	Present	Present	Present	Present	Present	Absent	Present	Present	Present	Present	Present	Present	Present	Present	Present	Present	Present	Absent	Absent	Present	Present	0	-	i	1,2	Typhimurium	B	i	1,2
SAL_PC5580AA_AS	SAL_HB9453AA	52648	PSU-3594	Wild Animal	Avian	North America	United States	No	Yes	Present	Yes	Absent	Yes	Yes	Yes	No	Present	Absent	Present	Present	Present	Present	Present	Present	Absent	Present	Present	Present	Present	Present	Present	Present	Present	Present	Present	Present	Absent	Absent	Present	Present	0	-	i	1,2	Typhimurium	B	i	1,2
SAL_QC6394AA_AS	SAL_IB7084AA	95052	PSU-4756	Wild Animal	Avian	North America	United States	No	Yes	Present	Yes	Absent	Yes	Yes	Yes	No	Present	Absent	Present	Present	Present	Present	Present	Present	Absent	Present	Present	Present	Present	Present	Present	Present	Present	Present	Present	Present	Absent	Absent	Present	Present	0	-	i	1,2	Typhimurium	-	i	1,2
SAL_KC3669AA_AS	SAL_EB4802AA	154505	PSU-2843	Wild Animal	Avian	North America	United States	No	Yes	Present	Yes	Absent	Yes	Yes	Yes	No	Present	Absent	Present	Present	Present	Present	Present	Present	Absent	Present	Present	Present	Absent	Present	Present	Present	Present	Present	Present	Present	Absent	Absent	Present	Present	Typhimurium	4	i	1,2	Typhimurium	B	i	1,2
SAL_KC6332AA_AS	SAL_EB5192AA	95052	PSU-3186	Wild Animal	Avian	North America	United States	No	Yes	Present	Yes	Absent	Yes	Yes	Yes	No	Present	Absent	Present	Present	Present	Present	Present	Present	Absent	Present	Present	Present	Present	Present	Present	Present	Present	Present	Present	Present	Absent	Absent	Present	Present	Typhimurium	4	i	1,2	Typhimurium	B	i	1,2
SAL_KC6333AA_AS	SAL_EB5191AA	52648	PSU-3187	Wild Animal	Avian	North America	United States	No	Yes	Present	Yes	Absent	Yes	Yes	Yes	No	Present	Absent	Present	Present	Present	Present	Present	Present	Absent	Present	Present	Present	Present	Present	Present	Present	Present	Present	Present	Present	Absent	Absent	Present	Present	Typhimurium	4	i	1,2	Typhimurium	B	i	1,2
SAL_KC6335AA_AS	SAL_EB5189AA	95052	PSU-3188	Wild Animal	Avian	North America	United States	No	Yes	Present	Yes	Absent	Yes	Yes	Yes	No	Present	Absent	Present	Present	Present	Present	Present	Present	Absent	Present	Present	Present	Present	Present	Present	Present	Present	Present	Present	Present	Absent	Absent	Present	Present	Typhimurium	4	i	1,2	Typhimurium	B	i	1,2
SAL_LC2643AA_AS	SAL_EB9314AA	52648	PSU-3271	Wild Animal	Avian	North America	United States	No	Yes	Present	Yes	Absent	Yes	Yes	Yes	No	Present	Absent	Present	Present	Present	Present	Present	Present	Absent	Present	Present	Present	Present	Present	Present	Present	Present	Present	Present	Present	Absent	Absent	Present	Present	Typhimurium	4	i	1,2	Typhimurium	B	i	1,2
SAL_LC2689AA_AS	SAL_EB9268AA	52648	PSU-3282	Wild Animal	Avian	North America	United States	No	Yes	Present	Yes	Absent	Yes	Yes	Yes	No	Present	Absent	Present	Present	Present	Present	Present	Present	Absent	Present	Present	Present	Present	Present	Present	Present	Present	Present	Present	Present	Absent	Absent	Present	Present	Typhimurium	4	i	1,2	Typhimurium	B	i	1,2
SAL_LC5318AA_AS	SAL_FB0820AA	52648	PSU-3316	Wild Animal	Avian	North America	United States	No	Yes	Present	Yes	Absent	Yes	Yes	Yes	No	Present	Absent	Present	Present	Present	Present	Present	Present	Absent	Present	Present	Present	Present	Present	Present	Present	Present	Present	Present	Present	Absent	Absent	Present	Present	Typhimurium	4	i	1,2	Typhimurium	B	i	1,2
SAL_LC5959AA_AS	SAL_FB1051AA	52648	PSU-3195	Wild Animal	Avian	North America	United States	No	Yes	Present	Yes	Absent	Yes	Yes	Yes	No	Present	Absent	Present	Present	Present	Present	Present	Present	Absent	Present	Present	Present	Present	Present	Present	Present	Present	Present	Present	Present	Absent	Absent	Present	Present	Typhimurium	4	i	1,2	Typhimurium	B	i	1,2
SAL_LC5960AA_AS	SAL_FB1050AA	52648	PSU-3197	Wild Animal	Avian	North America	United States	No	Yes	Present	Yes	Absent	Yes	Yes	Yes	No	Present	Absent	Present	Present	Present	Present	Present	Present	Absent	Present	Present	Present	Present	Present	Present	Present	Present	Present	Present	Present	Absent	Absent	Present	Present	Typhimurium	4	i	1,2	Typhimurium	B	i	1,2
SAL_PC2131AA_AS	SAL_HB7084AA	52648	PSU-3431	Wild Animal	Avian	North America	United States	No	Yes	Present	Yes	Absent	Yes	Yes	Yes	No	Present	Absent	Present	Present	Present	Present	Present	Present	Absent	Present	Present	Present	Present	Present	Present	Present	Present	Present	Present	Present	Absent	Absent	Present	Present	Typhimurium	4	i	1,2	Typhimurium	B	i	1,2
SAL_PC2209AA_AS	SAL_HB7006AA	52648	PSU-3444	Wild Animal	Avian	North America	United States	No	Yes	Present	Yes	Absent	Yes	Yes	Yes	No	Present	Absent	Present	Present	Present	Present	Present	Present	Absent	Present	Present	Present	Present	Present	Present	Present	Present	Present	Present	Present	Absent	Absent	Present	Present	Typhimurium	4	i	1,2	Typhimurium	B	i	1,2
SAL_PC2302AA_AS	SAL_HB7278AA	52648	PSU-3468	Wild Animal	Avian	North America	United States	No	Yes	Present	Yes	Absent	Yes	Yes	Yes	No	Present	Absent	Present	Present	Present	Present	Present	Present	Absent	Present	Present	Present	Present	Present	Present	Present	Present	Present	Present	Present	Absent	Absent	Present	Present	Typhimurium	4	i	1,2	Typhimurium	B	i	1,2
SAL_PC2311AA_AS	SAL_HB7269AA	52648	PSU-3487	Wild Animal	Avian	North America	United States	No	Yes	Present	Yes	Absent	Yes	Yes	Yes	No	Present	Absent	Present	Present	Present	Present	Present	Present	Absent	Present	Present	Present	Present	Present	Present	Present	Present	Present	Present	Present	Absent	Absent	Present	Present	Typhimurium	4	i	1,2	Typhimurium	B	i	1,2
SAL_PC2321AA_AS	SAL_HB7259AA	52648	PSU-3514	Wild Animal	Avian	North America	United States	No	Yes	Present	Yes	Absent	Yes	Yes	Yes	No	Present	Absent	Present	Present	Present	Present	Present	Present	Absent	Present	Present	Present	Present	Present	Present	Present	Present	Present	Present	Present	Absent	Absent	Present	Present	Typhimurium	4	i	1,2	Typhimurium	B	i	1,2
SAL_PC2335AA_AS	SAL_HB7245AA	52648	PSU-3511	Wild Animal	Avian	North America	United States	No	Yes	Present	Yes	Absent	Yes	Yes	Yes	No	Present	Absent	Present	Present	Present	Present	Present	Present	Absent	Present	Present	Present	Present	Present	Present	Present	Present	Present	Present	Present	Absent	Absent	Present	Present	Typhimurium	4	i	1,2	Typhimurium	B	i	1,2
SAL_PC2384AA_AS	SAL_HB7395AA	52648	PSU-3526	Wild Animal	Avian	North America	United States	No	Yes	Present	Yes	Absent	Yes	Yes	Yes	No	Present	Absent	Present	Present	Present	Present	Present	Present	Absent	Present	Present	Present	Present	Present	Present	Present	Present	Present	Present	Present	Absent	Absent	Present	Present	Typhimurium	4	i	1,2	Typhimurium	B	i	1,2
SAL_PC9344AA_AS	SAL_IB2265AA	52648	PSU-3622	Wild Animal	Avian	North America	United States	No	Yes	Present	Yes	Absent	Yes	Yes	Yes	No	Present	Absent	Present	Present	Present	Present	Present	Present	Absent	Present	Present	Present	Present	Present	Present	Present	Present	Present	Present	Present	Absent	Absent	Present	Present	Typhimurium	4	i	1,2	Typhimurium	B	i	1,2
SAL_QC6407AA_AS	SAL_IB7071AA	52648	PSU-4768	Wild Animal	Avian	North America	United States	No	Yes	Present	Yes	Absent	Yes	Yes	Yes	No	Present	Absent	Present	Present	Present	Present	Present	Present	Absent	Present	Present	Present	Present	Present	Present	Present	Present	Present	Present	Present	Absent	Absent	Present	Present	Typhimurium	4	i	1,2	Typhimurium	B	i	1,2
